# Supplementary material for: Genome-Wide Identification of APETALA2/ETHYLENE RESPONSIVE FACTOR Transcription Factors in Cucurbita moschata and Their Involvement in Ethylene Response
Source: Front Plant Sci. 2022 Mar 15;13:847754. doi: 10.3389/fpls.2022.847754 (PMC8965380; doi:10.3389/fpls.2022.847754)
Supplement: Supplementary file 1 [file Table_1.XLS]

## Sheet: Sheet1
Additional file 1 Sequences of the primers used in this study
Gene ID	Gene name	Primer name	Primer sequence
CmoCh07G005390.1	qCmoDREB38	F	AGCCTAATGTGAACCCTG
		R	CCGATTGCTCAAGACCC
CmoCh04G015910.1	qCmoRAV1	F	ACCACTTCCACTGAATCCCAATC
		R	TTCCGTGACTCCGCCTC
CmoCh15G010510.1	qCmoRAV5	F	CTAATACGGCTGTCCACCAT
		R	CCTCCCATATCCTCCAAGT
CmoCh17G013460.1	qCmoERF81	F	GACGCCGACTTCCCTTAT
		R	CGTAGTGATCGTGGTCTTGTT
CmoCh09G006390.1	qCmoDREB50	F	CTATGAACAAATAACGCCCAACT
		R	TACCGAGCCAGAGCCGAGT
CmoCh15G014220.1	qCmoERF69	F	CTCGTGTTTGGCTTGGA
		R	GCTCTTCCGCCTCTTTT
CmoCh11G006490.1	qCmoDREB59	F	TTATCGTTCACAATGACCCTG
		R	TGCTGTTACCGTTGCTAGTTT
CmoCh03G008360.1	qCmoDREB20	F	CATCTAAGCCCACTAAACTG
		R	TGTCGAAGGTCCCAAGC
CmoCh06G009950.1	qCmoDREB38	F	TCCTTCCTCGCCCACTC
		R	TCACCCTCACGGTTGTTT
CmoCh14G009430.1	qCmoERF53	F	AGAAGGTCGCCATTGTTG
		R	AGGTACGGAATCTGGTAGAA
CmoCh14G001750.1	qCmoAP2-22	F	CGGCGAATAACAGCACC
		R	CGAAACCACCCAGATAAAC
CmoCh17G008580.1	qCmoDREB83	F	CCCGAGCTTATGACGAG
		R	TTTGGCGATTTGTAGTGAG
CmoCh18G010600.1	qCmoRAV6	F	TGGAAGGCGAGTAAGAGTG
		R	TCCGACGATCCTTTGTTTT
CmoCh16G011670.1	qCmoERF76	F	CCGATGTGGGAATTACGC
		R	GATGAGCCGAGCAGAGGA
CmoCh06G013340.1	qCmoERF29	F	ACATTCGACAGTGCGGAAGC
		R	TCGGCGAGCCCATAACC
CmoCh06G008260.1	qCmoERF24	F	ATGACCGAGCCGCTTATC
		R	GTGCCGTCTGTCTTCTTCC
