# Supplementary material for: Genome-Wide Identification of APETALA2/ETHYLENE RESPONSIVE FACTOR Transcription Factors in Cucurbita moschata and Their Involvement in Ethylene Response
Source: Front Plant Sci. 2022 Mar 15;13:847754. doi: 10.3389/fpls.2022.847754 (PMC8965380; doi:10.3389/fpls.2022.847754)
Supplement: Supplementary file 2 [file Table_2.XLS]

## Sheet: Basic feature
Additional file 2 Basic feature of CmoAP2/ERF family genes
Gene name	Gene ID	Gene length (bp)	Isoelectric point	Molecular weight（Da）	Amino acid number	Aliphatic index	GRAVY	Instability index
CmoAP2-1	CmoCh01G000430.1	1773	6.21	65630.2	590	63	-0.635	46.9
CmoDREB1	CmoCh01G001020.1	588	4.69	21599.1	195	74.1	-0.478	50.5
CmoDREB2	CmoCh01G001790.1	579	7.09	21945.5	192	59.53	-0.863	47.74
CmoDREB3	CmoCh01G008950.1	513	5.94	19044.5	170	71.76	-0.555	51.22
CmoDREB4	CmoCh01G008960.1	471	5.27	17523.7	156	64.62	-0.576	66.24
CmoERF1	CmoCh01G009580.1	900	9.27	31276.5	299	50.7	-0.478	46.98
CmoERF2	CmoCh01G012750.1	579	5.92	21049	192	51.98	-0.671	60.35
CmoDREB5	CmoCh01G014410.1	681	5.01	24775.7	226	70.93	-0.298	60.35
CmoDREB6	CmoCh01G014630.1	912	6.71	33090.9	303	59.64	-0.467	47.65
CmoDREB7	CmoCh01G014870.1	579	5.95	21250.6	192	60.63	-0.682	52.42
CmoDREB8	CmoCh01G015350.1	492	5.84	18683	163	68.47	-0.62	59.42
CmoDREB9	CmoCh01G015590.1	585	8.96	21658.5	194	67.99	-0.691	65.44
CmoDREB10	CmoCh01G017440.1	615	4.92	22552.6	204	53.68	-0.749	45.73
CmoAP2-2	CmoCh01G018250.1	1713	8.81	64025.8	570	73.75	-0.412	52.99
CmoDREB11	CmoCh01G018820.1	435	9.33	16336.2	144	63.75	-0.908	53.68
CmoDREB12	CmoCh01G020000.1	834	8.75	30945.9	277	75.74	-0.018	42.59
CmoERF3	CmoCh02G000600.1	2223	6.48	81620.6	740	62.3	-0.546	58.67
CmoDREB13	CmoCh02G001100.1	1209	5.15	45941.5	402	53.68	-0.947	58.74
CmoAP2-3	CmoCh02G005340.1	1266	5.93	46731.4	421	57.96	-0.751	52.82
CmoERF4	CmoCh02G006870.1	762	6.47	28359.8	253	66.72	-0.638	63.51
CmoAP2-4	CmoCh02G008590.1	1110	8.1	40639.8	369	55.23	-0.746	50.29
CmoDREB14	CmoCh02G009140.1	903	6.64	32893.1	300	75.13	-0.356	40.73
CmoERF5	CmoCh02G009890.1	1230	5.9	46925.1	409	67.46	-0.526	50.19
CmoERF6	CmoCh02G009910.1	726	8.73	26272.7	241	69.71	-0.476	61.4
CmoDREB15	CmoCh02G010610.1	597	5.85	22135.8	198	55.4	-0.603	55.8
CmoERF7	CmoCh02G011250.1	816	5.65	29818.6	271	69.85	-0.514	58.23
CmoAP2-5	CmoCh02G012750.1	1299	6.12	47514.4	432	56.74	-0.617	43.06
CmoERF8	CmoCh02G014360.1	954	4.79	35434.9	317	53.79	-0.656	65.45
CmoDREB16	CmoCh02G015230.1	513	4.73	18218.4	170	69	-0.248	63.33
CmoDREB17	CmoCh02G015240.1	936	4.61	35111	311	65.59	-0.695	49.56
CmoERF9	CmoCh02G016080.1	723	9.01	25934.4	240	71.12	-0.364	53
CmoERF10	CmoCh02G017950.1	699	5.17	26123.3	232	75.26	-0.485	67.38
CmoDREB18	CmoCh03G002510.1	663	6.33	24325.5	220	62.14	-0.503	43.52
CmoDREB19	CmoCh03G003350.1	1338	6.17	50000.3	445	69.64	-0.596	47.3
CmoDREB20	CmoCh03G008360.1	1026	5.22	37414.9	341	65.54	-0.406	59.4
CmoAP2-6	CmoCh03G009340.1	1887	7.33	69173.6	628	57.39	-0.649	60.17
CmoAP2-7	CmoCh03G009850.1	1476	5.59	54322.4	491	57.25	-0.882	57.05
CmoERF11	CmoCh03G010570.1	963	6.08	34337.6	320	60.72	-0.451	59.5
CmoERF12	CmoCh03G012770.1	750	9.21	27273.6	249	67.79	-0.606	51.39
CmoERF13	CmoCh03G013030.1	822	6.02	30483	273	68.24	-0.679	50.12
CmoERF14	CmoCh04G003790.1	600	7.02	22251.2	199	65.73	-0.588	48.06
CmoERF15	CmoCh04G005340.1	846	5.16	30903.3	281	53.91	-0.508	54.52
CmoDREB21	CmoCh04G007400.1	825	9.4	30733.9	274	69.12	-0.518	54.45
CmoERF16	CmoCh04G007530.1	909	5.4	33750.6	302	62.98	-0.629	57.09
CmoAP2-8	CmoCh04G009220.1	1620	5.85	59151.5	539	66.16	-0.483	45.88
CmoAP2-9	CmoCh04G013100.1	1872	6.04	69035.1	623	59.15	-0.81	66
CmoAP2-10	CmoCh04G015290.1	2874	5.86	106199	957	69.01	-0.513	52.25
CmoERF17	CmoCh04G015830.1	927	5.1	34573.9	308	57.99	-0.869	59.41
CmoRAV1	CmoCh04G015910.1	1029	9.04	38318.1	342	70.96	-0.644	43.32
CmoERF18	CmoCh04G018620.1	1053	6.06	39555.1	350	60.77	-0.668	56.38
CmoRAV2	CmoCh04G021020.1	978	9.64	35990.7	325	72.31	-0.523	35.91
CmoERF19	CmoCh04G021500.1	840	4.36	30914.1	279	67.13	-0.575	56.08
CmoERF20	CmoCh04G023280.1	681	5.34	24866.4	226	47.61	-0.729	87.46
CmoDREB22	CmoCh04G024610.1	618	5.32	22807.2	205	49.61	-0.497	65.12
CmoERF21	CmoCh04G025710.1	1119	6.76	40166.2	372	60.35	-0.545	62.6
CmoDREB23	CmoCh04G029130.1	1245	4.66	46890.9	414	63.65	-0.889	67.52
CmoDREB24	CmoCh04G030160.1	3183	7.05	117230	1060	72.58	-0.368	43.05
CmoDREB25	CmoCh04G030190.1	963	9.41	34352	320	54.62	-0.693	73.66
CmoDREB26	CmoCh04G031510.1	459	6.41	16801.7	152	61.05	-0.665	49.29
CmoERF22	CmoCh05G000510.1	1020	5.58	37851.8	339	56.52	-0.771	49.46
CmoAP2-11	CmoCh05G001250.1	2313	7.26	84932.5	770	68.09	-0.516	45.77
CmoDREB27	CmoCh05G001680.1	435	9.66	16570.8	144	69.86	-0.894	57.57
CmoDREB28	CmoCh05G002790.1	639	5.69	23255	212	68.16	-0.498	65
CmoDREB29	CmoCh05G003610.1	483	9.12	18255.9	160	69	-0.602	64.12
CmoDREB30	CmoCh05G003620.1	540	9.29	20030.6	179	76.93	-0.534	55.5
CmoDREB31	CmoCh05G005110.1	1056	5.36	38243.6	351	65.67	-0.507	53.54
CmoDREB32	CmoCh05G006190.1	627	5.87	23151.7	208	59.62	-0.692	55.61
CmoAP2-12	CmoCh05G008370.1	1887	6.28	68489.2	628	58.77	-0.697	46.37
CmoDREB33	CmoCh05G010240.1	597	4.54	22271.1	198	63.79	-0.767	56.32
CmoDREB34	CmoCh06G000690.1	945	5.6	35688.6	314	65.54	-0.825	48.69
CmoAP2-13	CmoCh06G003420.1	1518	6.03	55903.6	505	55.64	-0.618	56.46
CmoDREB35	CmoCh06G004540.1	513	6.13	18077.1	170	66.24	-0.38	45.79
CmoDREB36	CmoCh06G007280.1	507	6.65	18429.7	168	65.71	-0.438	58.59
CmoDREB37	CmoCh06G008160.1	618	8.65	22774.5	205	49.71	-0.756	53.05
CmoERF23	CmoCh06G008250.1	1068	5.29	39150.8	355	70.9	-0.413	52.15
CmoERF24	CmoCh06G008260.1	864	5.77	30976.9	287	73.76	-0.328	61.96
CmoERF25	CmoCh06G008950.1	504	11.54	18357.1	167	74.97	-0.504	68.25
CmoERF26	CmoCh06G009640.1	516	9.5	18600.1	171	68.01	-0.504	58.16
CmoDREB38	CmoCh06G009950.1	693	5.49	25374.9	230	56.22	-0.649	38.31
CmoERF27	CmoCh06G010700.1	807	6.56	30476.2	268	74.22	-0.596	51.48
CmoERF28	CmoCh06G012720.1	447	9.85	16649.6	148	52.23	-0.959	48.81
CmoERF29	CmoCh06G013340.1	678	4.91	25019.8	225	67.2	-0.583	66.28
CmoERF30	CmoCh06G013350.1	507	6.62	18736.9	168	65.65	-0.63	58.27
CmoERF31	CmoCh06G014780.1	972	5.7	35500.9	323	56.84	-0.594	54.03
CmoERF32	CmoCh07G002060.1	846	5.42	31538	281	69.07	-0.54	47.49
CmoERF33	CmoCh07G002070.1	492	9.51	17455.3	163	60.67	-0.517	60.1
CmoERF34	CmoCh07G002230.1	795	9.93	29922	264	72.12	-0.537	38.73
CmoDREB39	CmoCh07G005390.1	1503	5.83	55400.4	500	75.12	-0.268	58.82
CmoAP2-14	CmoCh07G006370.1	1896	6.61	69587.3	631	58.05	-0.626	62.79
CmoAP2-15	CmoCh07G007090.1	1653	6.21	60641.6	550	57.71	-0.805	55.23
CmoERF35	CmoCh07G007230.1	639	5.22	24129.8	212	65.38	-0.801	52.24
CmoAP2-16	CmoCh07G009860.1	1017	8.6	37260.4	338	59.82	-0.563	51.74
CmoDREB40	CmoCh07G012070.1	783	6	28348.9	260	69.92	-0.383	47.81
CmoERF36	CmoCh08G000270.1	3552	6.16	130613	1183	71.19	-0.575	54.28
CmoDREB41	CmoCh08G001530.1	585	6.24	21367.5	194	55.52	-0.799	59
CmoDREB42	CmoCh08G002310.1	1308	9.55	48169.6	435	73.82	-0.473	54.3
CmoERF37	CmoCh08G002920.1	531	7.67	20134.1	176	77.05	-0.473	76.06
CmoERF38	CmoCh08G002930.1	441	5.77	16212.5	146	50.34	-1	54.13
CmoAP2-17	CmoCh08G005720.1	2763	8.54	102412	920	78.85	-0.45	43.01
CmoDREB43	CmoCh08G005880.1	552	6.35	20975.6	183	75.25	-0.719	60.71
CmoERF39	CmoCh08G005920.1	579	10.27	20906.6	192	64.06	-0.559	38.85
CmoDREB44	CmoCh08G006860.1	645	5.49	23606.7	214	64.02	-0.409	66.88
CmoERF40	CmoCh08G007960.1	1239	5.21	45719.4	412	53.3	-0.825	34.24
CmoDREB45	CmoCh08G009950.1	1200	7.08	43939.6	399	66.82	-0.626	53.52
CmoERF41	CmoCh08G010620.1	690	5.32	25945.8	229	67.34	-0.827	60.97
CmoERF42	CmoCh08G010630.1	399	6.75	14788.2	132	56.97	-0.931	72.35
CmoERF43	CmoCh08G012150.1	690	5.9	25653.9	229	65.68	-0.721	54.61
CmoDREB46	CmoCh09G002400.1	615	9.64	23271.1	204	60.83	-0.85	52.42
CmoDREB47	CmoCh09G003800.1	603	4.5	21847.7	200	49.35	-0.805	49.57
CmoDREB48	CmoCh09G004700.1	573	9.16	21297.1	190	68.37	-0.697	60.87
CmoDREB49	CmoCh09G006170.1	1680	6.19	61011.3	559	71.97	-0.451	45.51
CmoDREB50	CmoCh09G006390.1	1098	6.25	40033.7	365	62.6	-0.562	55.33
CmoDREB51	CmoCh09G007950.1	642	4.99	23404.1	213	66.01	-0.315	63.27
CmoERF44	CmoCh09G008400.1	579	9	20927.1	192	56.51	-0.634	48.46
CmoDREB52	CmoCh09G012040.1	486	9.66	17791.3	161	74.04	-0.376	64.28
CmoERF45	CmoCh09G012450.1	954	6.45	33748.7	317	60.69	-0.387	56.89
CmoDREB53	CmoCh09G012770.1	483	6.05	17682.1	160	76.44	-0.365	60.27
CmoDREB54	CmoCh09G012820.1	537	6.06	19698	178	55.45	-0.572	51.22
CmoERF46	CmoCh10G000080.1	696	8.47	25980	231	54.11	-0.752	47.69
CmoAP2-18	CmoCh10G004800.1	1134	5.46	42699.8	377	71.27	-0.557	56.6
CmoDREB55	CmoCh10G006890.1	756	5.34	27545.5	251	61.08	-0.551	62.26
CmoDREB56	CmoCh10G008120.1	612	4.86	22092.3	203	54.48	-0.518	70.72
CmoDREB57	CmoCh11G002600.1	531	10.8	19843	176	59.32	-0.795	60.76
CmoAP2-19	CmoCh11G003840.1	1266	6.43	45912.9	421	56.18	-0.603	57.61
CmoRAV3	CmoCh11G004670.1	972	8.75	36551.2	323	63.16	-0.63	37.5
CmoDREB58	CmoCh11G005450.1	660	6.24	24722.3	219	80.59	-0.455	67.62
CmoDREB59	CmoCh11G006490.1	801	5.73	29129.2	266	62.07	-0.535	60.18
CmoDREB60	CmoCh11G007650.1	606	4.87	22271.5	201	55.47	-0.519	61.6
CmoRAV4	CmoCh11G008340.1	2157	8.81	79692.5	718	84.28	-0.306	41.53
CmoAP2-20	CmoCh11G010620.1	1167	8.42	44504.7	388	63.92	-0.781	53.89
CmoERF47	CmoCh11G013590.1	783	8.76	28373.6	260	61.73	-0.456	40.3
CmoERF48	CmoCh11G019920.1	645	9.48	23568.5	214	66.17	-0.559	57.47
CmoERF49	CmoCh11G020180.1	642	8.69	23589.6	213	69.58	-0.555	66.58
CmoDREB61	CmoCh12G002060.1	645	5.33	23741.6	214	71.17	-0.526	50.03
CmoDREB62	CmoCh12G003080.1	480	7.8	18075.5	159	66.42	-0.531	58.31
CmoDREB63	CmoCh12G003880.1	534	6.13	19428.7	177	61.3	-0.679	58.26
CmoAP2-21	CmoCh12G010040.1	2028	6.27	72531.3	675	55.04	-0.636	42.23
CmoDREB64	CmoCh12G012980.1	750	4.91	27384.3	249	56.83	-0.69	76.91
CmoERF50	CmoCh13G006490.1	1008	7.63	37800.7	335	65.85	-0.542	51.18
CmoERF51	CmoCh13G006500.1	501	9.38	17839.9	166	64.22	-0.484	60.79
CmoERF52	CmoCh13G010680.1	1437	5.28	54580.6	478	69.35	-0.622	57.06
CmoAP2-22	CmoCh14G001750.1	1548	6.33	56835.4	515	67.69	-0.39	56.23
CmoDREB65	CmoCh14G002760.1	546	5.39	19518.6	181	66.02	-0.482	35.17
CmoDREB66	CmoCh14G002770.1	633	6.34	23333.3	210	69.67	-0.474	56.98
CmoDREB67	CmoCh14G004520.1	921	5.61	35263.5	306	68.2	-0.855	46.17
CmoAP2-23	CmoCh14G006120.1	1182	8.18	44731.8	393	59.41	-0.786	56.73
CmoERF53	CmoCh14G009430.1	918	5.09	34687.3	305	58.56	-0.882	46.15
CmoERF54	CmoCh14G012430.1	1272	4.93	47301.3	423	57.92	-0.757	32.54
CmoERF55	CmoCh14G014250.1	705	5.53	26109.4	234	38.89	-0.889	57.04
CmoERF56	CmoCh14G016420.1	570	6.08	20825.6	189	70.79	-0.688	52.35
CmoERF57	CmoCh14G016730.1	906	5.67	33021.3	301	56.81	-0.583	50
CmoERF58	CmoCh14G018440.1	417	5.53	15239.8	138	57.39	-0.75	55.68
CmoERF59	CmoCh14G018450.1	450	8.75	16810.7	149	57.05	-1.046	47.78
CmoERF60	CmoCh14G018460.1	666	5.29	24402.2	221	71.13	-0.475	51.04
CmoERF61	CmoCh14G019250.1	483	10.66	18010.3	160	54.44	-0.952	57.49
CmoDREB68	CmoCh14G020660.1	1062	9.89	39726.1	353	78.13	-0.355	58.08
CmoERF62	CmoCh14G021440.1	876	5.65	33343.3	291	64.64	-0.738	57.21
CmoDREB69	CmoCh14G022160.1	702	5.99	25829.5	233	50.86	-0.72	52.01
CmoDREB70	CmoCh15G000110.1	429	6.81	15624.4	142	70.14	-0.543	57.5
CmoDREB71	CmoCh15G001600.1	1257	4.96	47058.1	418	59.31	-0.894	45.63
CmoERF63	CmoCh15G005930.1	1164	5.36	41217.1	387	53.57	-0.533	63.24
CmoDREB72	CmoCh15G007050.1	537	6.12	19845.5	178	70.28	-0.307	50.5
CmoERF64	CmoCh15G009390.1	957	4.67	35438.4	318	67.48	-0.679	57.61
CmoRAV5	CmoCh15G010510.1	975	9.37	36007.8	324	75.8	-0.571	39.8
CmoERF65	CmoCh15G011020.1	792	6.22	28738.3	263	65.67	-0.501	55.19
CmoERF66	CmoCh15G011570.1	726	8.51	26531.1	241	74.9	-0.432	46.04
CmoDREB73	CmoCh15G012610.1	690	4.69	25530.6	229	66.55	-0.431	54.88
CmoDREB74	CmoCh15G012620.1	744	4.65	26382.8	247	73.56	-0.383	57.62
CmoERF67	CmoCh15G013340.1	951	4.82	34853.6	316	61.96	-0.554	57.9
CmoDREB75	CmoCh15G013460.1	888	8.94	32636.9	295	76.78	-0.452	44.37
CmoDREB76	CmoCh15G014020.1	480	5.65	17504.5	159	54.72	-0.641	58.07
CmoERF68	CmoCh15G014200.1	480	9.47	18207.2	159	46.1	-1.104	84.25
CmoERF69	CmoCh15G014220.1	675	8.93	24757.3	224	74.96	-0.462	65.35
CmoERF70	CmoCh16G000820.1	981	4.89	37097.1	326	61.87	-0.748	66.98
CmoDREB77	CmoCh16G001580.1	636	5.74	23817.7	211	54.27	-0.635	53.99
CmoERF71	CmoCh16G002360.1	594	6.91	21785.4	197	58.58	-0.697	45.53
CmoERF72	CmoCh16G002370.1	672	8.78	24569.8	223	77.98	-0.519	51.99
CmoERF73	CmoCh16G003830.1	684	5.83	25307.2	227	57.27	-0.581	49.84
CmoDREB78	CmoCh16G006010.1	927	9.16	33717	308	69.12	-0.455	51.24
CmoERF74	CmoCh16G006110.1	945	5.77	34610.6	314	59.33	-0.574	50.58
CmoAP2-24	CmoCh16G008040.1	1365	6.24	49966.4	454	64.63	-0.54	49.93
CmoERF75	CmoCh16G009440.1	666	7.75	24068.9	221	59.37	-0.641	57
CmoDREB79	CmoCh16G010510.1	504	5.93	18205.2	167	59.76	-0.586	57.12
CmoERF76	CmoCh16G011670.1	819	7.65	29199.8	272	75	-0.323	48.2
CmoERF77	CmoCh16G011680.1	1032	5.02	38537.4	343	79.01	-0.469	54.44
CmoDREB80	CmoCh16G011770.1	657	8.83	23957.8	218	65.46	-0.579	57.23
CmoDREB81	CmoCh17G000990.1	1239	8.4	45236.2	412	66.82	-0.609	54.27
CmoDREB82	CmoCh17G004950.1	573	7.89	21273.7	190	63.32	-0.644	54.42
CmoERF78	CmoCh17G006380.1	1173	4.94	43089.5	390	54.79	-0.689	34.05
CmoERF79	CmoCh17G008540.1	501	10.22	18012.6	166	84.16	-0.369	40.42
CmoDREB83	CmoCh17G008580.1	552	7.16	20915.3	183	66.23	-0.834	66.05
CmoAP2-25	CmoCh17G008810.1	1095	6.87	41115.4	364	59.04	-0.905	53.93
CmoERF80	CmoCh17G013120.1	426	5.74	15692.1	141	54.89	-0.833	49.5
CmoERF81	CmoCh17G013460.1	525	8.02	18818.9	174	60.8	-0.507	55.26
CmoERF82	CmoCh18G000320.1	1254	6.01	47794.8	417	68.94	-0.703	59.4
CmoERF83	CmoCh18G003670.1	624	9.26	22725.5	207	71.64	-0.497	57.33
CmoAP2-26	CmoCh18G009730.1	1188	5.86	44434.1	395	60.28	-0.803	67.2
CmoERF84	CmoCh18G010350.1	855	5.13	32200.3	284	50.56	-0.963	56.65
CmoRAV6	CmoCh18G010600.1	1005	9.31	36905.4	334	70.63	-0.624	36.43
CmoDREB84	CmoCh18G012390.1	573	5.56	19887	190	66	-0.396	60.66
CmoERF85	CmoCh18G013230.1	993	4.75	37343.5	330	62.06	-0.699	67.46
CmoERF86	CmoCh19G000970.1	648	5.64	24252.4	215	67.67	-0.453	58.33
CmoERF87	CmoCh19G006240.1	669	9.16	24622.6	222	66.49	-0.495	51.38
CmoDREB85	CmoCh19G010170.1	1014	5.74	37649.8	337	51.87	-0.798	54.17
CmoERF88	CmoCh19G010380.1	1254	6.42	46129.6	417	68.56	-0.386	57.56
CmoERF89	CmoCh19G010790.1	642	5.97	23617.6	213	74.18	-0.483	54.1
CmoAP2-27	CmoCh20G000770.1	1824	6.35	66979.9	607	53.59	-0.878	46.46
CmoERF90	CmoCh20G002580.1	660	7.65	24323.3	219	70.37	-0.574	64.31
CmoERF91	CmoCh20G003250.1	768	5.24	28199.4	255	73.57	-0.53	63.8
CmoAP2-28	CmoCh20G004930.1	1470	6.61	53127	489	65.09	-0.551	54.98
CmoDREB86	CmoCh20G006020.1	546	9.46	19946.6	181	64.25	-0.744	60.02
CmoERF-92	CmoCh20G011330.1	747	7.91	27332.1	248	59.4	-0.701	61.98
