# Supplementary material for: Genome-Wide Identification of APETALA2/ETHYLENE RESPONSIVE FACTOR Transcription Factors in Cucurbita moschata and Their Involvement in Ethylene Response
Source: Front Plant Sci. 2022 Mar 15;13:847754. doi: 10.3389/fpls.2022.847754 (PMC8965380; doi:10.3389/fpls.2022.847754)
Supplement: Supplementary file 3 [file Table_3.XLSX]

## Sheet: Sheet1
Additional file 3 Gene structure information of CmoAP2/ERF family
Gene Name	Gene ID	Chr ID	Gene Range	mRNA ID	mRNA Range	Num of Exon	Exon Range	Num of Intron	Intron Range	Num of CDS	CDS Range	Num of UTR	UTR Range
CmoAP2-1	CmoCh01G000430	Cmo_Chr01	133673:136770	CmoCh01G000430.1	133673:136770	9	133673:134472,134572:134648,134922:135065,135105:135178,135255:135343,135556:135685,135721:135803,135874:136335,136433:136770	8	134473:134571,134649:134921,135066:135104,135179:135254,135344:135555,135686:135720,135804:135873,136336:136432	9	133907:134472,134572:134648,134922:135065,135105:135178,135255:135343,135556:135685,135721:135803,135874:136335,136433:136580	2	136581:136770,133673:133906
CmoDREB1	CmoCh01G001020	Cmo_Chr01	461579:462166	CmoCh01G001020.1	461579:462166	1	461579:462166	0		1	461579:462166	0
CmoDREB2	CmoCh01G001790	Cmo_Chr01	785316:786097	CmoCh01G001790.1	785316:786097	2	785316:785811,785987:786097	1	785812:785986	2	785316:785811,785987:786069	1	786070:786097
CmoDREB3	CmoCh01G008950	Cmo_Chr01	4978025:4978537	CmoCh01G008950.1	4978025:4978537	1	4978025:4978537	0		1	4978025:4978537	0
CmoDREB4	CmoCh01G008960	Cmo_Chr01	4988566:4989036	CmoCh01G008960.1	4988566:4989036	1	4988566:4989036	0		1	4988566:4989036	0
CmoERF1	CmoCh01G009580	Cmo_Chr01	5968417:5969429	CmoCh01G009580.1	5968417:5969429	2	5968417:5968988,5969102:5969429	1	5968989:5969101	2	5968417:5968988,5969102:5969429	0
CmoERF2	CmoCh01G012750	Cmo_Chr01	10190722:10191300	CmoCh01G012750.1	10190722:10191300	1	10190722:10191300	0		1	10190722:10191300	0
CmoDREB5	CmoCh01G014410	Cmo_Chr01	11246008:11246688	CmoCh01G014410.1	11246008:11246688	1	11246008:11246688	0		1	11246008:11246688	0
CmoDREB6	CmoCh01G014630	Cmo_Chr01	11389581:11390492	CmoCh01G014630.1	11389581:11390492	1	11389581:11390492	0		1	11389581:11390492	0
CmoDREB7	CmoCh01G014870	Cmo_Chr01	11520959:11521537	CmoCh01G014870.1	11520959:11521537	1	11520959:11521537	0		1	11520959:11521537	0
CmoDREB8	CmoCh01G015350	Cmo_Chr01	11839451:11840104	CmoCh01G015350.1	11839451:11840104	2	11839451:11839894,11839974:11840104	1	11839895:11839973	2	11839486:11839894,11839974:11840056	2	11840057:11840104,11839451:11839485
CmoDREB9	CmoCh01G015590	Cmo_Chr01	11988840:11990030	CmoCh01G015590.1	11988840:11990030	2	11988840:11989402,11989951:11990030	1	11989403:11989950	2	11988898:11989402,11989951:11990030	1	11988840:11988897
CmoDREB10	CmoCh01G017440	Cmo_Chr01	13011921:13012535	CmoCh01G017440.1	13011921:13012535	1	13011921:13012535	0		1	13011921:13012535	0
CmoAP2-2	CmoCh01G018250	Cmo_Chr01	13364902:13367629	CmoCh01G018250.1	13364902:13367629	8	13364902:13365552,13365852:13365954,13365969:13366062,13366140:13366213,13366284:13366372,13366400:13366684,13366811:13367290,13367376:13367629	7	13365553:13365851,13365955:13365968,13366063:13366139,13366214:13366283,13366373:13366399,13366685:13366810,13367291:13367375	8	13365092:13365552,13365852:13365954,13365969:13366062,13366140:13366213,13366284:13366372,13366400:13366684,13366811:13367290,13367376:13367502	2	13367503:13367629,13364902:13365091
CmoDREB11	CmoCh01G018820	Cmo_Chr01	13603157:13604812	CmoCh01G018820.1	13603157:13604812	2	13603157:13603278,13603520:13604812	1	13603279:13603519	1	13603520:13603954	2	13603157:13603278,13603955:13604812
CmoDREB12	CmoCh01G020000	Cmo_Chr01	14118065:14120661	CmoCh01G020000.1	14118065:14120661	3	14118065:14118082,14118173:14118424,14120098:14120661	2	14118083:14118172,14118425:14120097	3	14118065:14118082,14118173:14118424,14120098:14120661	0
CmoERF3	CmoCh02G000600	Cmo_Chr02	309781:317857	CmoCh02G000600.1	309781:317857	10	309781:310879,310981:311073,314165:314328,314405:314717,314958:315203,315840:316151,316243:316359,316578:316631,316782:316960,317452:317857	9	310880:310980,311074:314164,314329:314404,314718:314957,315204:315839,316152:316242,316360:316577,316632:316781,316961:317451	10	310187:310879,310981:311073,314165:314328,314405:314717,314958:315203,315840:316151,316243:316359,316578:316631,316782:316960,317452:317503	2	317504:317857,309781:310186
CmoDREB13	CmoCh02G001100	Cmo_Chr02	581478:582686	CmoCh02G001100.1	581478:582686	1	581478:582686	0		1	581478:582686	0
CmoAP2-3	CmoCh02G005340	Cmo_Chr02	3034021:3036037	CmoCh02G005340.1	3034021:3036037	9	3034021:3034244,3034335:3034451,3034534:3034714,3034790:3034834,3034917:3035062,3035147:3035234,3035320:3035350,3035443:3035468,3035553:3036037	8	3034245:3034334,3034452:3034533,3034715:3034789,3034835:3034916,3035063:3035146,3035235:3035319,3035351:3035442,3035469:3035552	9	3034098:3034244,3034335:3034451,3034534:3034714,3034790:3034834,3034917:3035062,3035147:3035234,3035320:3035350,3035443:3035468,3035553:3036037	1	3034021:3034097
CmoERF4	CmoCh02G006870	Cmo_Chr02	4350080:4350841	CmoCh02G006870.1	4350080:4350841	1	4350080:4350841	0		1	4350080:4350841	0
CmoAP2-4	CmoCh02G008590	Cmo_Chr02	5223165:5225582	CmoCh02G008590.1	5223165:5225582	7	5223165:5223355,5223456:5223559,5223938:5224083,5224207:5224294,5224386:5224416,5224580:5224605,5224834:5225582	6	5223356:5223455,5223560:5223937,5224084:5224206,5224295:5224385,5224417:5224579,5224606:5224833	7	5223165:5223355,5223456:5223559,5223938:5224083,5224207:5224294,5224386:5224416,5224580:5224605,5224834:5225357	1	5225358:5225582
CmoDREB14	CmoCh02G009140	Cmo_Chr02	5621477:5622379	CmoCh02G009140.1	5621477:5622379	1	5621477:5622379	0		1	5621477:5622379	0
CmoERF5	CmoCh02G009890	Cmo_Chr02	6085866:6088508	CmoCh02G009890.1	6085866:6088508	2	6085866:6086558,6087972:6088508	1	6086559:6087971	2	6085866:6086558,6087972:6088508	0
CmoERF6	CmoCh02G009910	Cmo_Chr02	6090085:6090810	CmoCh02G009910.1	6090085:6090810	1	6090085:6090810	0		1	6090085:6090810	0
CmoDREB15	CmoCh02G010610	Cmo_Chr02	6465361:6465957	CmoCh02G010610.1	6465361:6465957	1	6465361:6465957	0		1	6465361:6465957	0
CmoERF7	CmoCh02G011250	Cmo_Chr02	6828861:6829676	CmoCh02G011250.1	6828861:6829676	1	6828861:6829676	0		1	6828861:6829676	0
CmoAP2-5	CmoCh02G012750	Cmo_Chr02	7603976:7606441	CmoCh02G012750.1	7603976:7606441	10	7603976:7604283,7604349:7604561,7604626:7604702,7604795:7604845,7604942:7605015,7605410:7605497,7605653:7605661,7605812:7605874,7605949:7606267,7606345:7606441	9	7604284:7604348,7604562:7604625,7604703:7604794,7604846:7604941,7605016:7605409,7605498:7605652,7605662:7605811,7605875:7605948,7606268:7606344	10	7603976:7604283,7604349:7604561,7604626:7604702,7604795:7604845,7604942:7605015,7605410:7605497,7605653:7605661,7605812:7605874,7605949:7606267,7606345:7606441	0
CmoERF8	CmoCh02G014360	Cmo_Chr02	8468063:8469016	CmoCh02G014360.1	8468063:8469016	1	8468063:8469016	0		1	8468063:8469016	0
CmoDREB16	CmoCh02G015230	Cmo_Chr02	8862933:8863445	CmoCh02G015230.1	8862933:8863445	1	8862933:8863445	0		1	8862933:8863445	0
CmoDREB17	CmoCh02G015240	Cmo_Chr02	8865848:8867506	CmoCh02G015240.1	8865848:8867506	2	8865848:8866518,8867242:8867506	1	8866519:8867241	2	8865848:8866518,8867242:8867506	0
CmoERF9	CmoCh02G016080	Cmo_Chr02	9252223:9252945	CmoCh02G016080.1	9252223:9252945	1	9252223:9252945	0		1	9252223:9252945	0
CmoERF10	CmoCh02G017950	Cmo_Chr02	10198332:10199030	CmoCh02G017950.1	10198332:10199030	1	10198332:10199030	0		1	10198332:10199030	0
CmoDREB18	CmoCh03G002510	Cmo_Chr03	3829970:3830632	CmoCh03G002510.1	3829970:3830632	1	3829970:3830632	0		1	3829970:3830632	0
CmoDREB19	CmoCh03G003350	Cmo_Chr03	4461152:4464658	CmoCh03G003350.1	4461152:4464658	3	4461152:4461228,4463116:4463289,4463401:4464658	2	4461229:4463115,4463290:4463400	3	4461152:4461228,4463116:4463289,4463401:4464487	1	4464488:4464658
CmoDREB20	CmoCh03G008360	Cmo_Chr03	6662075:6663100	CmoCh03G008360.1	6662075:6663100	1	6662075:6663100	0		1	6662075:6663100	0
CmoAP2-6	CmoCh03G009340	Cmo_Chr03	7088777:7092487	CmoCh03G009340.1	7088777:7092487	9	7088777:7089603,7089884:7089960,7090074:7090124,7090216:7090289,7090409:7090497,7090592:7090600,7090760:7090842,7090968:7091589,7091697:7092487	8	7089604:7089883,7089961:7090073,7090125:7090215,7090290:7090408,7090498:7090591,7090601:7090759,7090843:7090967,7091590:7091696	9	7088990:7089603,7089884:7089960,7090074:7090124,7090216:7090289,7090409:7090497,7090592:7090600,7090760:7090842,7090968:7091589,7091697:7091964	2	7091965:7092487,7088777:7088989
CmoAP2-7	CmoCh03G009850	Cmo_Chr03	7417465:7421011	CmoCh03G009850.1	7417465:7421011	11	7417465:7418560,7418777:7418802,7418932:7418962,7419045:7419132,7419231:7419376,7419466:7419510,7419630:7419724,7419826:7419992,7420083:7420165,7420256:7420334,7420412:7421011	10	7418561:7418776,7418803:7418931,7418963:7419044,7419133:7419230,7419377:7419465,7419511:7419629,7419725:7419825,7419993:7420082,7420166:7420255,7420335:7420411	11	7418055:7418560,7418777:7418802,7418932:7418962,7419045:7419132,7419231:7419376,7419466:7419510,7419630:7419724,7419826:7419992,7420083:7420165,7420256:7420334,7420412:7420621	2	7417465:7418054,7420622:7421011
CmoERF11	CmoCh03G010570	Cmo_Chr03	7875428:7876596	CmoCh03G010570.1	7875428:7876596	2	7875428:7876143,7876350:7876596	1	7876144:7876349	2	7875428:7876143,7876350:7876596	0
CmoERF12	CmoCh03G012770	Cmo_Chr03	9708985:9709734	CmoCh03G012770.1	9708985:9709734	1	9708985:9709734	0		1	9708985:9709734	0
CmoERF13	CmoCh03G013030	Cmo_Chr03	9811610:9812431	CmoCh03G013030.1	9811610:9812431	1	9811610:9812431	0		1	9811610:9812431	0
CmoERF14	CmoCh04G003790	Cmo_Chr04	1880440:1881039	CmoCh04G003790.1	1880440:1881039	1	1880440:1881039	0		1	1880440:1881039	0
CmoERF15	CmoCh04G005340	Cmo_Chr04	2653230:2654075	CmoCh04G005340.1	2653230:2654075	1	2653230:2654075	0		1	2653230:2654075	0
CmoDREB21	CmoCh04G007400	Cmo_Chr04	3690066:3690890	CmoCh04G007400.1	3690066:3690890	1	3690066:3690890	0		1	3690066:3690890	0
CmoERF16	CmoCh04G007530	Cmo_Chr04	3745659:3746567	CmoCh04G007530.1	3745659:3746567	1	3745659:3746567	0		1	3745659:3746567	0
CmoAP2-8	CmoCh04G009220	Cmo_Chr04	4635302:4639092	CmoCh04G009220.1	4635302:4639092	10	4635302:4635735,4635815:4635942,4636017:4636090,4636235:4636323,4636569:4636605,4637482:4637564,4637672:4637721,4637843:4638425,4638639:4638845,4638939:4639092	9	4635736:4635814,4635943:4636016,4636091:4636234,4636324:4636568,4636606:4637481,4637565:4637671,4637722:4637842,4638426:4638638,4638846:4638938	9	4635302:4635735,4635815:4635942,4636017:4636090,4636235:4636323,4636569:4636605,4637482:4637564,4637672:4637721,4637843:4638425,4638639:4638780	2	4638781:4638845,4638939:4639092
CmoAP2-9	CmoCh04G013100	Cmo_Chr04	6668332:6672147	CmoCh04G013100.1	6668332:6672147	13	6668332:6668911,6669054:6669079,6669174:6669204,6669305:6669392,6669543:6670039,6670182:6670207,6670302:6670332,6670433:6670520,6670640:6670785,6670871:6670917,6670997:6671088,6671319:6671420,6671801:6672147	12	6668912:6669053,6669080:6669173,6669205:6669304,6669393:6669542,6670040:6670181,6670208:6670301,6670333:6670432,6670521:6670639,6670786:6670870,6670918:6670996,6671089:6671318,6671421:6671800	13	6668451:6668911,6669054:6669079,6669174:6669204,6669305:6669392,6669543:6670039,6670182:6670207,6670302:6670332,6670433:6670520,6670640:6670785,6670871:6670917,6670997:6671088,6671319:6671420,6671801:6672037	2	6668332:6668450,6672038:6672147
CmoAP2-10	CmoCh04G015290	Cmo_Chr04	7814003:7822125	CmoCh04G015290.1	7814003:7822125	8	7814003:7814706,7814813:7815164,7816660:7817291,7819202:7819723,7820797:7820998,7821230:7821318,7821670:7821752,7821836:7822125	7	7814707:7814812,7815165:7816659,7817292:7819201,7819724:7820796,7820999:7821229,7821319:7821669,7821753:7821835	8	7814003:7814706,7814813:7815164,7816660:7817291,7819202:7819723,7820797:7820998,7821230:7821318,7821670:7821752,7821836:7822125	0
CmoERF17	CmoCh04G015830	Cmo_Chr04	8083335:8084261	CmoCh04G015830.1	8083335:8084261	1	8083335:8084261	0		1	8083335:8084261	0
CmoRAV1	CmoCh04G015910	Cmo_Chr04	8109511:8110539	CmoCh04G015910.1	8109511:8110539	1	8109511:8110539	0		1	8109511:8110539	0
CmoERF18	CmoCh04G018620	Cmo_Chr04	9342069:9343121	CmoCh04G018620.1	9342069:9343121	1	9342069:9343121	0		1	9342069:9343121	0
CmoRAV2	CmoCh04G021020	Cmo_Chr04	13302123:13303100	CmoCh04G021020.1	13302123:13303100	1	13302123:13303100	0		1	13302123:13303100	0
CmoERF19	CmoCh04G021500	Cmo_Chr04	15078523:15079362	CmoCh04G021500.1	15078523:15079362	1	15078523:15079362	0		1	15078523:15079362	0
CmoERF20	CmoCh04G023280	Cmo_Chr04	17302726:17303406	CmoCh04G023280.1	17302726:17303406	1	17302726:17303406	0		1	17302726:17303406	0
CmoDREB22	CmoCh04G024610	Cmo_Chr04	18198808:18199425	CmoCh04G024610.1	18198808:18199425	1	18198808:18199425	0		1	18198808:18199425	0
CmoERF21	CmoCh04G025710	Cmo_Chr04	18820203:18821836	CmoCh04G025710.1	18820203:18821836	2	18820203:18820836,18820973:18821836	1	18820837:18820972	2	18820401:18820836,18820973:18821655	2	18820203:18820400,18821656:18821836
CmoDREB23	CmoCh04G029130	Cmo_Chr04	20677266:20678510	CmoCh04G029130.1	20677266:20678510	1	20677266:20678510	0		1	20677266:20678510	0
CmoDREB24	CmoCh04G030160	Cmo_Chr04	21184855:21190821	CmoCh04G030160.1	21184855:21190821	8	21184855:21185067,21185148:21185299,21185386:21185478,21185547:21185698,21185816:21185953,21186046:21187008,21189044:21189090,21189397:21190821	7	21185068:21185147,21185300:21185385,21185479:21185546,21185699:21185815,21185954:21186045,21187009:21189043,21189091:21189396	8	21184855:21185067,21185148:21185299,21185386:21185478,21185547:21185698,21185816:21185953,21186046:21187008,21189044:21189090,21189397:21190821	0
CmoDREB25	CmoCh04G030190	Cmo_Chr04	21202029:21202991	CmoCh04G030190.1	21202029:21202991	1	21202029:21202991	0		1	21202029:21202991	0
CmoDREB26	CmoCh04G031510	Cmo_Chr04	21792657:21793115	CmoCh04G031510.1	21792657:21793115	1	21792657:21793115	0		1	21792657:21793115	0
CmoERF22	CmoCh05G000510	Cmo_Chr05	181649:182668	CmoCh05G000510.1	181649:182668	1	181649:182668	0		1	181649:182668	0
CmoAP2-11	CmoCh05G001250	Cmo_Chr05	542544:546313	CmoCh05G001250.1	542544:546313	8	542544:543614,543765:543841,543920:543970,544127:544200,544311:544432,544510:545472,545561:545919,546158:546313	7	543615:543764,543842:543919,543971:544126,544201:544310,544433:544509,545473:545560,545920:546157	7	542914:543614,543765:543841,543920:543970,544127:544200,544311:544432,544510:545472,545561:545885	3	545886:545919,546158:546313,542544:542913
CmoDREB27	CmoCh05G001680	Cmo_Chr05	722820:723254	CmoCh05G001680.1	722820:723254	1	722820:723254	0		1	722820:723254	0
CmoDREB28	CmoCh05G002790	Cmo_Chr05	1199948:1202020	CmoCh05G002790.1	1199948:1202020	2	1199948:1200554,1201989:1202020	1	1200555:1201988	2	1199948:1200554,1201989:1202020	0
CmoDREB29	CmoCh05G003610	Cmo_Chr05	1637315:1637932	CmoCh05G003610.1	1637315:1637932	2	1637315:1637735,1637811:1637932	1	1637736:1637810	2	1637336:1637735,1637811:1637893	2	1637894:1637932,1637315:1637335
CmoDREB30	CmoCh05G003620	Cmo_Chr05	1640781:1641779	CmoCh05G003620.1	1640781:1641779	2	1640781:1641456,1641530:1641779	1	1641457:1641529	2	1641000:1641456,1641530:1641612	2	1641613:1641779,1640781:1640999
CmoDREB31	CmoCh05G005110	Cmo_Chr05	2474547:2475602	CmoCh05G005110.1	2474547:2475602	1	2474547:2475602	0		1	2474547:2475602	0
CmoDREB32	CmoCh05G006190	Cmo_Chr05	3104970:3105596	CmoCh05G006190.1	3104970:3105596	1	3104970:3105596	0		1	3104970:3105596	0
CmoAP2-12	CmoCh05G008370	Cmo_Chr05	5236754:5239859	CmoCh05G008370.1	5236754:5239859	9	5236754:5237475,5237548:5237624,5237713:5237763,5237898:5237971,5238334:5238422,5238536:5238544,5238681:5238763,5238885:5239500,5239614:5239859	8	5237476:5237547,5237625:5237712,5237764:5237897,5237972:5238333,5238423:5238535,5238545:5238680,5238764:5238884,5239501:5239613	9	5236775:5237475,5237548:5237624,5237713:5237763,5237898:5237971,5238334:5238422,5238536:5238544,5238681:5238763,5238885:5239500,5239614:5239800	2	5239801:5239859,5236754:5236774
CmoDREB33	CmoCh05G010240	Cmo_Chr05	8254406:8255002	CmoCh05G010240.1	8254406:8255002	1	8254406:8255002	0		1	8254406:8255002	0
CmoDREB34	CmoCh06G000690	Cmo_Chr06	419387:420666	CmoCh06G000690.1	419387:420666	2	419387:419857,419939:420666	1	419858:419938	2	419387:419857,419939:420412	1	420413:420666
CmoAP2-13	CmoCh06G003420	Cmo_Chr06	1658640:1663071	CmoCh06G003420.1	1658640:1663071	10	1658640:1658770,1660613:1661164,1661268:1661293,1661388:1661418,1661500:1661587,1661685:1661830,1662200:1662279,1662389:1662525,1662605:1662694,1662835:1663071	9	1658771:1660612,1661165:1661267,1661294:1661387,1661419:1661499,1661588:1661684,1661831:1662199,1662280:1662388,1662526:1662604,1662695:1662834	10	1658640:1658770,1660613:1661164,1661268:1661293,1661388:1661418,1661500:1661587,1661685:1661830,1662200:1662279,1662389:1662525,1662605:1662694,1662835:1663071	0
CmoDREB35	CmoCh06G004540	Cmo_Chr06	2168177:2168689	CmoCh06G004540.1	2168177:2168689	1	2168177:2168689	0		1	2168177:2168689	0
CmoDREB36	CmoCh06G007280	Cmo_Chr06	3732966:3733472	CmoCh06G007280.1	3732966:3733472	1	3732966:3733472	0		1	3732966:3733472	0
CmoDREB37	CmoCh06G008160	Cmo_Chr06	4423340:4423957	CmoCh06G008160.1	4423340:4423957	1	4423340:4423957	0		1	4423340:4423957	0
CmoERF23	CmoCh06G008250	Cmo_Chr06	4480571:4481638	CmoCh06G008250.1	4480571:4481638	1	4480571:4481638	0		1	4480571:4481638	0
CmoERF24	CmoCh06G008260	Cmo_Chr06	4490152:4491015	CmoCh06G008260.1	4490152:4491015	1	4490152:4491015	0		1	4490152:4491015	0
CmoERF25	CmoCh06G008950	Cmo_Chr06	5287711:5288214	CmoCh06G008950.1	5287711:5288214	1	5287711:5288214	0		1	5287711:5288214	0
CmoERF26	CmoCh06G009640	Cmo_Chr06	7555782:7556297	CmoCh06G009640.1	7555782:7556297	1	7555782:7556297	0		1	7555782:7556297	0
CmoDREB38	CmoCh06G009950	Cmo_Chr06	7822336:7823028	CmoCh06G009950.1	7822336:7823028	1	7822336:7823028	0		1	7822336:7823028	0
CmoERF27	CmoCh06G010700	Cmo_Chr06	8290674:8291480	CmoCh06G010700.1	8290674:8291480	1	8290674:8291480	0		1	8290674:8291480	0
CmoERF28	CmoCh06G012720	Cmo_Chr06	9594323:9594769	CmoCh06G012720.1	9594323:9594769	1	9594323:9594769	0		1	9594323:9594769	0
CmoERF29	CmoCh06G013340	Cmo_Chr06	9931260:9931937	CmoCh06G013340.1	9931260:9931937	1	9931260:9931937	0		1	9931260:9931937	0
CmoERF30	CmoCh06G013350	Cmo_Chr06	9933941:9938763	CmoCh06G013350.1	9933941:9938763	4	9933941:9933979,9935087:9935158,9936952:9936958,9938375:9938763	3	9933980:9935086,9935159:9936951,9936959:9938374	4	9933941:9933979,9935087:9935158,9936952:9936958,9938375:9938763	0
CmoERF31	CmoCh06G014780	Cmo_Chr06	10638987:10639958	CmoCh06G014780.1	10638987:10639958	1	10638987:10639958	0		1	10638987:10639958	0
CmoERF32	CmoCh07G002060	Cmo_Chr07	1042253:1043098	CmoCh07G002060.1	1042253:1043098	1	1042253:1043098	0		1	1042253:1043098	0
CmoERF33	CmoCh07G002070	Cmo_Chr07	1043426:1043917	CmoCh07G002070.1	1043426:1043917	1	1043426:1043917	0		1	1043426:1043917	0
CmoERF34	CmoCh07G002230	Cmo_Chr07	1124938:1127187	CmoCh07G002230.1	1124938:1127187	3	1124938:1125154,1126516:1127087,1127182:1127187	2	1125155:1126515,1127088:1127181	3	1124938:1125154,1126516:1127087,1127182:1127187	0
CmoDREB39	CmoCh07G005390	Cmo_Chr07	2427365:2430545	CmoCh07G005390.1	2427365:2430545	6	2427365:2427373,2427504:2427534,2427728:2427798,2428737:2429051,2429393:2429407,2429484:2430545	5	2427374:2427503,2427535:2427727,2427799:2428736,2429052:2429392,2429408:2429483	6	2427365:2427373,2427504:2427534,2427728:2427798,2428737:2429051,2429393:2429407,2429484:2430545	0
CmoAP2-14	CmoCh07G006370	Cmo_Chr07	2876799:2880410	CmoCh07G006370.1	2876799:2880410	9	2876799:2877582,2877929:2878005,2878137:2878187,2878293:2878366,2878482:2878570,2878664:2878672,2878836:2878918,2879012:2879630,2879751:2880410	8	2877583:2877928,2878006:2878136,2878188:2878292,2878367:2878481,2878571:2878663,2878673:2878835,2878919:2879011,2879631:2879750	9	2876957:2877582,2877929:2878005,2878137:2878187,2878293:2878366,2878482:2878570,2878664:2878672,2878836:2878918,2879012:2879630,2879751:2880018	2	2880019:2880410,2876799:2876956
CmoAP2-15	CmoCh07G007090	Cmo_Chr07	3197835:3200572	CmoCh07G007090.1	3197835:3200572	9	3197835:3198555,3198715:3198740,3198857:3198926,3199021:3199254,3199343:3199387,3199468:3199613,3199701:3199873,3199996:3200250,3200323:3200572	8	3198556:3198714,3198741:3198856,3198927:3199020,3199255:3199342,3199388:3199467,3199614:3199700,3199874:3199995,3200251:3200322	9	3198056:3198555,3198715:3198740,3198857:3198926,3199021:3199254,3199343:3199387,3199468:3199613,3199701:3199873,3199996:3200250,3200323:3200526	2	3197835:3198055,3200527:3200572
CmoERF35	CmoCh07G007230	Cmo_Chr07	3264028:3264666	CmoCh07G007230.1	3264028:3264666	1	3264028:3264666	0		1	3264028:3264666	0
CmoAP2-16	CmoCh07G009860	Cmo_Chr07	4842641:4845235	CmoCh07G009860.1	4842641:4845235	6	4842641:4843097,4843190:4843234,4844198:4844343,4844450:4844568,4844652:4844677,4844780:4845235	5	4843098:4843189,4843235:4844197,4844344:4844449,4844569:4844651,4844678:4844779	6	4842764:4843097,4843190:4843234,4844198:4844343,4844450:4844568,4844652:4844677,4844780:4845126	2	4845127:4845235,4842641:4842763
CmoDREB40	CmoCh07G012070	Cmo_Chr07	6581908:6582690	CmoCh07G012070.1	6581908:6582690	1	6581908:6582690	0		1	6581908:6582690	0
CmoERF36	CmoCh08G000270	Cmo_Chr08	137492:149655	CmoCh08G000270.1	137492:149655	18	137492:137923,138177:138377,138539:138584,139858:140097,140272:140708,140808:140966,141264:141380,141461:141612,141777:141874,141958:142362,142927:143578,144244:144328,144421:144489,144570:144749,144832:144913,144982:145102,148136:148248,148968:149655	17	137924:138176,138378:138538,138585:139857,140098:140271,140709:140807,140967:141263,141381:141460,141613:141776,141875:141957,142363:142926,143579:144243,144329:144420,144490:144569,144750:144831,144914:144981,145103:148135,148249:148967	17	138300:138377,138539:138584,139858:140097,140272:140708,140808:140966,141264:141380,141461:141612,141777:141874,141958:142362,142927:143578,144244:144328,144421:144489,144570:144749,144832:144913,144982:145102,148136:148248,148968:149485	3	137492:137923,138177:138299,149486:149655
CmoDREB41	CmoCh08G001530	Cmo_Chr08	893386:893970	CmoCh08G001530.1	893386:893970	1	893386:893970	0		1	893386:893970	0
CmoDREB42	CmoCh08G002310	Cmo_Chr08	1393886:1401564	CmoCh08G002310.1	1393886:1401564	10	1393886:1393958,1394044:1394174,1395088:1395172,1396426:1396606,1397314:1397435,1397524:1397599,1399146:1399306,1399383:1399496,1400972:1401076,1401305:1401564	9	1393959:1394043,1394175:1395087,1395173:1396425,1396607:1397313,1397436:1397523,1397600:1399145,1399307:1399382,1399497:1400971,1401077:1401304	10	1393886:1393958,1394044:1394174,1395088:1395172,1396426:1396606,1397314:1397435,1397524:1397599,1399146:1399306,1399383:1399496,1400972:1401076,1401305:1401564	0
CmoERF37	CmoCh08G002920	Cmo_Chr08	1799748:1800278	CmoCh08G002920.1	1799748:1800278	1	1799748:1800278	0		1	1799748:1800278	0
CmoERF38	CmoCh08G002930	Cmo_Chr08	1804891:1805331	CmoCh08G002930.1	1804891:1805331	1	1804891:1805331	0		1	1804891:1805331	0
CmoAP2-17	CmoCh08G005720	Cmo_Chr08	3507877:3517101	CmoCh08G005720.1	3507877:3517101	10	3507877:3508140,3508846:3510095,3511320:3511402,3511516:3511598,3511849:3511937,3512050:3512123,3512197:3512237,3515171:3515648,3516533:3516630,3516719:3517101	9	3508141:3508845,3510096:3511319,3511403:3511515,3511599:3511848,3511938:3512049,3512124:3512196,3512238:3515170,3515649:3516532,3516631:3516718	10	3507957:3508140,3508846:3510095,3511320:3511402,3511516:3511598,3511849:3511937,3512050:3512123,3512197:3512237,3515171:3515648,3516533:3516630,3516719:3517101	1	3507877:3507956
CmoDREB43	CmoCh08G005880	Cmo_Chr08	3585257:3586002	CmoCh08G005880.1	3585257:3586002	2	3585257:3585408,3585510:3586002	1	3585409:3585509	2	3585326:3585408,3585510:3585978	2	3585257:3585325,3585979:3586002
CmoERF39	CmoCh08G005920	Cmo_Chr08	3602712:3603290	CmoCh08G005920.1	3602712:3603290	1	3602712:3603290	0		1	3602712:3603290	0
CmoDREB44	CmoCh08G006860	Cmo_Chr08	4379264:4379908	CmoCh08G006860.1	4379264:4379908	1	4379264:4379908	0		1	4379264:4379908	0
CmoERF40	CmoCh08G007960	Cmo_Chr08	5040596:5046349	CmoCh08G007960.1	5040596:5046349	4	5040596:5040736,5043253:5043436,5044152:5045032,5045946:5046349	3	5040737:5043252,5043437:5044151,5045033:5045945	3	5043356:5043436,5044152:5045032,5045946:5046222	3	5046223:5046349,5040596:5040736,5043253:5043355
CmoDREB45	CmoCh08G009950	Cmo_Chr08	6455586:6456785	CmoCh08G009950.1	6455586:6456785	1	6455586:6456785	0		1	6455586:6456785	0
CmoERF41	CmoCh08G010620	Cmo_Chr08	6866695:6867805	CmoCh08G010620.1	6866695:6867805	2	6866695:6867350,6867772:6867805	1	6867351:6867771	2	6866695:6867350,6867772:6867805	0
CmoERF42	CmoCh08G010630	Cmo_Chr08	6874142:6874540	CmoCh08G010630.1	6874142:6874540	1	6874142:6874540	0		1	6874142:6874540	0
CmoERF43	CmoCh08G012150	Cmo_Chr08	7715788:7716960	CmoCh08G012150.1	7715788:7716960	2	7715788:7715911,7716043:7716960	1	7715912:7716042	2	7715788:7715911,7716043:7716608	1	7716609:7716960
CmoDREB46	CmoCh09G002400	Cmo_Chr09	1083972:1086213	CmoCh09G002400.1	1083972:1086213	6	1083972:1083986,1084397:1084424,1084584:1084622,1084737:1084759,1085540:1085603,1085768:1086213	5	1083987:1084396,1084425:1084583,1084623:1084736,1084760:1085539,1085604:1085767	6	1083972:1083986,1084397:1084424,1084584:1084622,1084737:1084759,1085540:1085603,1085768:1086213	0
CmoDREB47	CmoCh09G003800	Cmo_Chr09	1663002:1663604	CmoCh09G003800.1	1663002:1663604	1	1663002:1663604	0		1	1663002:1663604	0
CmoDREB48	CmoCh09G004700	Cmo_Chr09	2110532:2112508	CmoCh09G004700.1	2110532:2112508	3	2110532:2110946,2111051:2111134,2111677:2112508	2	2110947:2111050,2111135:2111676	2	2111055:2111134,2111677:2112169	3	2110532:2110946,2111051:2111054,2112170:2112508
CmoDREB49	CmoCh09G006170	Cmo_Chr09	3084770:3091533	CmoCh09G006170.1	3084770:3091533	7	3084770:3085450,3086551:3086581,3087402:3087546,3088756:3088923,3089014:3089335,3090822:3091075,3091179:3091533	6	3085451:3086550,3086582:3087401,3087547:3088755,3088924:3089013,3089336:3090821,3091076:3091178	7	3084770:3085450,3086551:3086581,3087402:3087546,3088756:3088923,3089014:3089335,3090822:3091075,3091179:3091257	1	3091258:3091533
CmoDREB50	CmoCh09G006390	Cmo_Chr09	3198397:3199494	CmoCh09G006390.1	3198397:3199494	1	3198397:3199494	0		1	3198397:3199494	0
CmoDREB51	CmoCh09G007950	Cmo_Chr09	4073751:4074392	CmoCh09G007950.1	4073751:4074392	1	4073751:4074392	0		1	4073751:4074392	0
CmoERF44	CmoCh09G008400	Cmo_Chr09	4302114:4302692	CmoCh09G008400.1	4302114:4302692	1	4302114:4302692	0		1	4302114:4302692	0
CmoDREB52	CmoCh09G012040	Cmo_Chr09	9111892:9112377	CmoCh09G012040.1	9111892:9112377	1	9111892:9112377	0		1	9111892:9112377	0
CmoERF45	CmoCh09G012450	Cmo_Chr09	10711480:10713377	CmoCh09G012450.1	10711480:10713377	2	10711480:10711987,10712673:10713377	1	10711988:10712672	2	10711687:10711987,10712673:10713325	2	10711480:10711686,10713326:10713377
CmoDREB53	CmoCh09G012770	Cmo_Chr09	11275482:11275964	CmoCh09G012770.1	11275482:11275964	1	11275482:11275964	0		1	11275482:11275964	0
CmoDREB54	CmoCh09G012820	Cmo_Chr09	11322679:11323215	CmoCh09G012820.1	11322679:11323215	1	11322679:11323215	0		1	11322679:11323215	0
CmoERF46	CmoCh10G000080	Cmo_Chr10	72992:74712	CmoCh10G000080.1	72992:74712	3	72992:73507,73702:73762,74594:74712	2	73508:73701,73763:74593	3	72992:73507,73702:73762,74594:74712	0
CmoAP2-18	CmoCh10G004800	Cmo_Chr10	2144602:2146936	CmoCh10G004800.1	2144602:2146936	7	2144602:2145152,2145450:2145526,2145615:2145665,2145796:2145869,2145965:2146053,2146293:2146567,2146920:2146936	6	2145153:2145449,2145527:2145614,2145666:2145795,2145870:2145964,2146054:2146292,2146568:2146919	7	2144602:2145152,2145450:2145526,2145615:2145665,2145796:2145869,2145965:2146053,2146293:2146567,2146920:2146936	0
CmoDREB55	CmoCh10G006890	Cmo_Chr10	3142161:3142916	CmoCh10G006890.1	3142161:3142916	1	3142161:3142916	0		1	3142161:3142916	0
CmoDREB56	CmoCh10G008120	Cmo_Chr10	3785309:3785920	CmoCh10G008120.1	3785309:3785920	1	3785309:3785920	0		1	3785309:3785920	0
CmoDREB57	CmoCh11G002600	Cmo_Chr11	1283170:1283700	CmoCh11G002600.1	1283170:1283700	1	1283170:1283700	0		1	1283170:1283700	0
CmoAP2-19	CmoCh11G003840	Cmo_Chr11	1921034:1923621	CmoCh11G003840.1	1921034:1923621	6	1921034:1921775,1921853:1921929,1922009:1922059,1922139:1922212,1922292:1922380,1923183:1923621	5	1921776:1921852,1921930:1922008,1922060:1922138,1922213:1922291,1922381:1923182	6	1921240:1921775,1921853:1921929,1922009:1922059,1922139:1922212,1922292:1922380,1923183:1923621	1	1921034:1921239
CmoRAV3	CmoCh11G004670	Cmo_Chr11	2286432:2287403	CmoCh11G004670.1	2286432:2287403	1	2286432:2287403	0		1	2286432:2287403	0
CmoDREB58	CmoCh11G005450	Cmo_Chr11	2650406:2651144	CmoCh11G005450.1	2650406:2651144	2	2650406:2650530,2650610:2651144	1	2650531:2650609	2	2650406:2650530,2650610:2651144	0
CmoDREB59	CmoCh11G006490	Cmo_Chr11	3103445:3104245	CmoCh11G006490.1	3103445:3104245	1	3103445:3104245	0		1	3103445:3104245	0
CmoDREB60	CmoCh11G007650	Cmo_Chr11	3726125:3726730	CmoCh11G007650.1	3726125:3726730	1	3726125:3726730	0		1	3726125:3726730	0
CmoRAV4	CmoCh11G008340	Cmo_Chr11	4237476:4243849	CmoCh11G008340.1	4237476:4243849	14	4237476:4238439,4239772:4239827,4240129:4240366,4240766:4240875,4240974:4241029,4241104:4241188,4241626:4241673,4241853:4241927,4242000:4242111,4242215:4242266,4242339:4242390,4242473:4242530,4242637:4242735,4242804:4243849	13	4238440:4239771,4239828:4240128,4240367:4240765,4240876:4240973,4241030:4241103,4241189:4241625,4241674:4241852,4241928:4241999,4242112:4242214,4242267:4242338,4242391:4242472,4242531:4242636,4242736:4242803	14	4237476:4238439,4239772:4239827,4240129:4240366,4240766:4240875,4240974:4241029,4241104:4241188,4241626:4241673,4241853:4241927,4242000:4242111,4242215:4242266,4242339:4242390,4242473:4242530,4242637:4242735,4242804:4242955	1	4242956:4243849
CmoAP2-20	CmoCh11G010620	Cmo_Chr11	5906644:5908703	CmoCh11G010620.1	5906644:5908703	6	5906644:5907227,5907312:5907388,5907471:5907521,5907595:5907757,5908337:5908419,5908495:5908703	5	5907228:5907311,5907389:5907470,5907522:5907594,5907758:5908336,5908420:5908494	6	5906644:5907227,5907312:5907388,5907471:5907521,5907595:5907757,5908337:5908419,5908495:5908703	0
CmoERF47	CmoCh11G013590	Cmo_Chr11	9453240:9454022	CmoCh11G013590.1	9453240:9454022	1	9453240:9454022	0		1	9453240:9454022	0
CmoERF48	CmoCh11G019920	Cmo_Chr11	13647284:13647928	CmoCh11G019920.1	13647284:13647928	1	13647284:13647928	0		1	13647284:13647928	0
CmoERF49	CmoCh11G020180	Cmo_Chr11	13773470:13774111	CmoCh11G020180.1	13773470:13774111	1	13773470:13774111	0		1	13773470:13774111	0
CmoDREB61	CmoCh12G002060	Cmo_Chr12	1361052:1361696	CmoCh12G002060.1	1361052:1361696	1	1361052:1361696	0		1	1361052:1361696	0
CmoDREB62	CmoCh12G003080	Cmo_Chr12	1914204:1914771	CmoCh12G003080.1	1914204:1914771	2	1914204:1914298,1914375:1914771	1	1914299:1914374	2	1914216:1914298,1914375:1914771	1	1914204:1914215
CmoDREB63	CmoCh12G003880	Cmo_Chr12	2407396:2407929	CmoCh12G003880.1	2407396:2407929	1	2407396:2407929	0		1	2407396:2407929	0
CmoAP2-21	CmoCh12G010040	Cmo_Chr12	9385816:9389727	CmoCh12G010040.1	9385816:9389727	8	9385816:9386140,9386240:9386843,9387523:9387605,9387828:9387916,9387984:9388057,9388161:9388211,9388718:9388794,9388973:9389727	7	9386141:9386239,9386844:9387522,9387606:9387827,9387917:9387983,9388058:9388160,9388212:9388717,9388795:9388972	8	9385846:9386140,9386240:9386843,9387523:9387605,9387828:9387916,9387984:9388057,9388161:9388211,9388718:9388794,9388973:9389727	1	9385816:9385845
CmoDREB64	CmoCh12G012980	Cmo_Chr12	11419240:11419989	CmoCh12G012980.1	11419240:11419989	1	11419240:11419989	0		1	11419240:11419989	0
CmoERF50	CmoCh13G006490	Cmo_Chr13	6887842:6892233	CmoCh13G006490.1	6887842:6892233	7	6887842:6888449,6888645:6888695,6889340:6889400,6889882:6889925,6890229:6890337,6891799:6891854,6891935:6892233	6	6888450:6888644,6888696:6889339,6889401:6889881,6889926:6890228,6890338:6891798,6891855:6891934	7	6887842:6888449,6888645:6888695,6889340:6889400,6889882:6889925,6890229:6890337,6891799:6891854,6891935:6892013	1	6892014:6892233
CmoERF51	CmoCh13G006500	Cmo_Chr13	6895551:6896051	CmoCh13G006500.1	6895551:6896051	1	6895551:6896051	0		1	6895551:6896051	0
CmoERF52	CmoCh13G010680	Cmo_Chr13	8868328:8870662	CmoCh13G010680.1	8868328:8870662	4	8868328:8868430,8868535:8868664,8868691:8869836,8870605:8870662	3	8868431:8868534,8868665:8868690,8869837:8870604	4	8868328:8868430,8868535:8868664,8868691:8869836,8870605:8870662	0
CmoAP2-22	CmoCh14G001750	Cmo_Chr14	787506:790215	CmoCh14G001750.1	787506:790215	9	787506:788008,788100:788125,788222:788252,788316:788651,788777:788821,788902:789059,789124:789221,789290:789412,789988:790215	8	788009:788099,788126:788221,788253:788315,788652:788776,788822:788901,789060:789123,789222:789289,789413:789987	9	787506:788008,788100:788125,788222:788252,788316:788651,788777:788821,788902:789059,789124:789221,789290:789412,789988:790215	0
CmoDREB65	CmoCh14G002760	Cmo_Chr14	1249457:1250002	CmoCh14G002760.1	1249457:1250002	1	1249457:1250002	0		1	1249457:1250002	0
CmoDREB66	CmoCh14G002770	Cmo_Chr14	1253901:1254533	CmoCh14G002770.1	1253901:1254533	1	1253901:1254533	0		1	1253901:1254533	0
CmoDREB67	CmoCh14G004520	Cmo_Chr14	2186213:2187486	CmoCh14G004520.1	2186213:2187486	2	2186213:2186781,2186962:2187486	1	2186782:2186961	2	2186368:2186781,2186962:2187468	2	2187469:2187486,2186213:2186367
CmoAP2-23	CmoCh14G006120	Cmo_Chr14	3097890:3100503	CmoCh14G006120.1	3097890:3100503	7	3097890:3098149,3098228:3098310,3098546:3098634,3099428:3099501,3099574:3099624,3099766:3099842,3099923:3100503	6	3098150:3098227,3098311:3098545,3098635:3099427,3099502:3099573,3099625:3099765,3099843:3099922	7	3097923:3098149,3098228:3098310,3098546:3098634,3099428:3099501,3099574:3099624,3099766:3099842,3099923:3100503	1	3097890:3097922
CmoERF53	CmoCh14G009430	Cmo_Chr14	5010842:5012225	CmoCh14G009430.1	5010842:5012225	2	5010842:5011163,5011249:5012225	1	5011164:5011248	2	5011007:5011163,5011249:5012009	2	5010842:5011006,5012010:5012225
CmoERF54	CmoCh14G012430	Cmo_Chr14	10503403:10508280	CmoCh14G012430.1	10503403:10508280	6	10503403:10503403,10503488:10503531,10505758:10505808,10505883:10505921,10506116:10506975,10507664:10508280	5	10503404:10503487,10503532:10505757,10505809:10505882,10505922:10506115,10506976:10507663	6	10503403:10503403,10503488:10503531,10505758:10505808,10505883:10505921,10506116:10506975,10507664:10507940	1	10507941:10508280
CmoERF55	CmoCh14G014250	Cmo_Chr14	11616208:11616912	CmoCh14G014250.1	11616208:11616912	1	11616208:11616912	0		1	11616208:11616912	0
CmoERF56	CmoCh14G016420	Cmo_Chr14	13014350:13015327	CmoCh14G016420.1	13014350:13015327	2	13014350:13015089,13015170:13015327	1	13015090:13015169	2	13014626:13015089,13015170:13015275	2	13015276:13015327,13014350:13014625
CmoERF57	CmoCh14G016730	Cmo_Chr14	13183805:13184710	CmoCh14G016730.1	13183805:13184710	1	13183805:13184710	0		1	13183805:13184710	0
CmoERF58	CmoCh14G018440	Cmo_Chr14	13956183:13956599	CmoCh14G018440.1	13956183:13956599	1	13956183:13956599	0		1	13956183:13956599	0
CmoERF59	CmoCh14G018450	Cmo_Chr14	13958612:13959061	CmoCh14G018450.1	13958612:13959061	1	13958612:13959061	0		1	13958612:13959061	0
CmoERF60	CmoCh14G018460	Cmo_Chr14	13963597:13964262	CmoCh14G018460.1	13963597:13964262	1	13963597:13964262	0		1	13963597:13964262	0
CmoERF61	CmoCh14G019250	Cmo_Chr14	14282987:14283469	CmoCh14G019250.1	14282987:14283469	1	14282987:14283469	0		1	14282987:14283469	0
CmoDREB68	CmoCh14G020660	Cmo_Chr14	15071133:15075259	CmoCh14G020660.1	15071133:15075259	3	15071133:15071835,15074665:15074958,15075195:15075259	2	15071836:15074664,15074959:15075194	3	15071133:15071835,15074665:15074958,15075195:15075259	0
CmoERF62	CmoCh14G021440	Cmo_Chr14	15447436:15448311	CmoCh14G021440.1	15447436:15448311	1	15447436:15448311	0		1	15447436:15448311	0
CmoDREB69	CmoCh14G022160	Cmo_Chr14	15740659:15741360	CmoCh14G022160.1	15740659:15741360	1	15740659:15741360	0		1	15740659:15741360	0
CmoDREB70	CmoCh15G000110	Cmo_Chr15	87925:88353	CmoCh15G000110.1	87925:88353	1	87925:88353	0		1	87925:88353	0
CmoDREB71	CmoCh15G001600	Cmo_Chr15	737528:739804	CmoCh15G001600.1	737528:739804	2	737528:739018,739620:739804	1	739019:739619	2	737785:739018,739620:739642	2	739643:739804,737528:737784
CmoERF63	CmoCh15G005930	Cmo_Chr15	2876855:2878432	CmoCh15G005930.1	2876855:2878432	2	2876855:2877596,2877783:2878432	1	2877597:2877782	2	2876875:2877596,2877783:2878224	2	2878225:2878432,2876855:2876874
CmoDREB72	CmoCh15G007050	Cmo_Chr15	3432701:3433237	CmoCh15G007050.1	3432701:3433237	1	3432701:3433237	0		1	3432701:3433237	0
CmoERF64	CmoCh15G009390	Cmo_Chr15	4813333:4814289	CmoCh15G009390.1	4813333:4814289	1	4813333:4814289	0		1	4813333:4814289	0
CmoRAV5	CmoCh15G010510	Cmo_Chr15	6789326:6790300	CmoCh15G010510.1	6789326:6790300	1	6789326:6790300	0		1	6789326:6790300	0
CmoERF65	CmoCh15G011020	Cmo_Chr15	7395292:7396083	CmoCh15G011020.1	7395292:7396083	1	7395292:7396083	0		1	7395292:7396083	0
CmoERF66	CmoCh15G011570	Cmo_Chr15	8084427:8085152	CmoCh15G011570.1	8084427:8085152	1	8084427:8085152	0		1	8084427:8085152	0
CmoDREB73	CmoCh15G012610	Cmo_Chr15	8654286:8654975	CmoCh15G012610.1	8654286:8654975	1	8654286:8654975	0		1	8654286:8654975	0
CmoDREB74	CmoCh15G012620	Cmo_Chr15	8661091:8661834	CmoCh15G012620.1	8661091:8661834	1	8661091:8661834	0		1	8661091:8661834	0
CmoERF67	CmoCh15G013340	Cmo_Chr15	9153236:9154186	CmoCh15G013340.1	9153236:9154186	1	9153236:9154186	0		1	9153236:9154186	0
CmoDREB75	CmoCh15G013460	Cmo_Chr15	9210569:9211456	CmoCh15G013460.1	9210569:9211456	1	9210569:9211456	0		1	9210569:9211456	0
CmoDREB76	CmoCh15G014020	Cmo_Chr15	9537259:9537817	CmoCh15G014020.1	9537259:9537817	2	9537259:9537488,9537568:9537817	1	9537489:9537567	2	9537259:9537488,9537568:9537817	0
CmoERF68	CmoCh15G014200	Cmo_Chr15	9679446:9680008	CmoCh15G014200.1	9679446:9680008	2	9679446:9679451,9679535:9680008	1	9679452:9679534	2	9679446:9679451,9679535:9680008	0
CmoERF69	CmoCh15G014220	Cmo_Chr15	9684153:9684827	CmoCh15G014220.1	9684153:9684827	1	9684153:9684827	0		1	9684153:9684827	0
CmoERF70	CmoCh16G000820	Cmo_Chr16	377460:378440	CmoCh16G000820.1	377460:378440	1	377460:378440	0		1	377460:378440	0
CmoDREB77	CmoCh16G001580	Cmo_Chr16	718294:718929	CmoCh16G001580.1	718294:718929	1	718294:718929	0		1	718294:718929	0
CmoERF71	CmoCh16G002360	Cmo_Chr16	1042470:1043063	CmoCh16G002360.1	1042470:1043063	1	1042470:1043063	0		1	1042470:1043063	0
CmoERF72	CmoCh16G002370	Cmo_Chr16	1045300:1045971	CmoCh16G002370.1	1045300:1045971	1	1045300:1045971	0		1	1045300:1045971	0
CmoERF73	CmoCh16G003830	Cmo_Chr16	1769768:1770451	CmoCh16G003830.1	1769768:1770451	1	1769768:1770451	0		1	1769768:1770451	0
CmoDREB78	CmoCh16G006010	Cmo_Chr16	2935733:2936659	CmoCh16G006010.1	2935733:2936659	1	2935733:2936659	0		1	2935733:2936659	0
CmoERF74	CmoCh16G006110	Cmo_Chr16	2981895:2982839	CmoCh16G006110.1	2981895:2982839	1	2981895:2982839	0		1	2981895:2982839	0
CmoAP2-24	CmoCh16G008040	Cmo_Chr16	4136796:4140561	CmoCh16G008040.1	4136796:4140561	7	4136796:4137194,4137389:4137791,4137875:4137957,4139259:4139347,4139433:4139506,4139592:4139719,4139795:4140561	6	4137195:4137388,4137792:4137874,4137958:4139258,4139348:4139432,4139507:4139591,4139720:4139794	7	4137035:4137194,4137389:4137791,4137875:4137957,4139259:4139347,4139433:4139506,4139592:4139719,4139795:4140222	2	4136796:4137034,4140223:4140561
CmoERF75	CmoCh16G009440	Cmo_Chr16	6074249:6074914	CmoCh16G009440.1	6074249:6074914	1	6074249:6074914	0		1	6074249:6074914	0
CmoDREB79	CmoCh16G010510	Cmo_Chr16	7356312:7356815	CmoCh16G010510.1	7356312:7356815	1	7356312:7356815	0		1	7356312:7356815	0
CmoERF76	CmoCh16G011670	Cmo_Chr16	8316409:8317227	CmoCh16G011670.1	8316409:8317227	1	8316409:8317227	0		1	8316409:8317227	0
CmoERF77	CmoCh16G011680	Cmo_Chr16	8328401:8329432	CmoCh16G011680.1	8328401:8329432	1	8328401:8329432	0		1	8328401:8329432	0
CmoDREB80	CmoCh16G011770	Cmo_Chr16	8390470:8391126	CmoCh16G011770.1	8390470:8391126	1	8390470:8391126	0		1	8390470:8391126	0
CmoDREB81	CmoCh17G000990	Cmo_Chr17	539405:540643	CmoCh17G000990.1	539405:540643	1	539405:540643	0		1	539405:540643	0
CmoDREB82	CmoCh17G004950	Cmo_Chr17	3914971:3915543	CmoCh17G004950.1	3914971:3915543	1	3914971:3915543	0		1	3914971:3915543	0
CmoERF78	CmoCh17G006380	Cmo_Chr17	6660511:6663935	CmoCh17G006380.1	6660511:6663935	3	6660511:6660959,6661888:6662832,6662982:6663935	2	6660960:6661887,6662833:6662981	2	6660683:6660959,6661888:6662783	3	6660511:6660682,6662784:6662832,6662982:6663935
CmoERF79	CmoCh17G008540	Cmo_Chr17	7892804:7893304	CmoCh17G008540.1	7892804:7893304	1	7892804:7893304	0		1	7892804:7893304	0
CmoDREB83	CmoCh17G008580	Cmo_Chr17	7913388:7914114	CmoCh17G008580.1	7913388:7914114	2	7913388:7913856,7913951:7914114	1	7913857:7913950	2	7913388:7913856,7913951:7914033	1	7914034:7914114
CmoAP2-25	CmoCh17G008810	Cmo_Chr17	8019784:8024745	CmoCh17G008810.1	8019784:8024745	8	8019784:8020684,8021841:8021917,8023573:8023623,8023706:8023779,8023921:8024009,8024104:8024112,8024252:8024334,8024426:8024745	7	8020685:8021840,8021918:8023572,8023624:8023705,8023780:8023920,8024010:8024103,8024113:8024251,8024335:8024425	8	8020140:8020684,8021841:8021917,8023573:8023623,8023706:8023779,8023921:8024009,8024104:8024112,8024252:8024334,8024426:8024592	2	8024593:8024745,8019784:8020139
CmoERF80	CmoCh17G013120	Cmo_Chr17	10273416:10273841	CmoCh17G013120.1	10273416:10273841	1	10273416:10273841	0		1	10273416:10273841	0
CmoERF81	CmoCh17G013460	Cmo_Chr17	10505035:10507007	CmoCh17G013460.1	10505035:10507007	2	10505035:10505042,10506491:10507007	1	10505043:10506490	2	10505035:10505042,10506491:10507007	0
CmoERF82	CmoCh18G000320	Cmo_Chr18	189482:191469	CmoCh18G000320.1	189482:191469	4	189482:189497,189595:189775,190326:190346,190434:191469	3	189498:189594,189776:190325,190347:190433	4	189482:189497,189595:189775,190326:190346,190434:191469	0
CmoERF83	CmoCh18G003670	Cmo_Chr18	2396343:2396966	CmoCh18G003670.1	2396343:2396966	1	2396343:2396966	0		1	2396343:2396966	0
CmoAP2-26	CmoCh18G009730	Cmo_Chr18	10751404:10760837	CmoCh18G009730.1	10751404:10760837	5	10751404:10752091,10753305:10753506,10753753:10753814,10760300:10760382,10760484:10760837	4	10752092:10753304,10753507:10753752,10753815:10760299,10760383:10760483	5	10751517:10752091,10753305:10753506,10753753:10753814,10760300:10760382,10760484:10760749	2	10760750:10760837,10751404:10751516
CmoERF84	CmoCh18G010350	Cmo_Chr18	11107558:11108412	CmoCh18G010350.1	11107558:11108412	1	11107558:11108412	0		1	11107558:11108412	0
CmoRAV6	CmoCh18G010600	Cmo_Chr18	11230116:11231120	CmoCh18G010600.1	11230116:11231120	1	11230116:11231120	0		1	11230116:11231120	0
CmoDREB84	CmoCh18G012390	Cmo_Chr18	12227522:12228094	CmoCh18G012390.1	12227522:12228094	1	12227522:12228094	0		1	12227522:12228094	0
CmoERF85	CmoCh18G013230	Cmo_Chr18	12596440:12597432	CmoCh18G013230.1	12596440:12597432	1	12596440:12597432	0		1	12596440:12597432	0
CmoERF86	CmoCh19G000970	Cmo_Chr19	548824:549471	CmoCh19G000970.1	548824:549471	1	548824:549471	0		1	548824:549471	0
CmoERF87	CmoCh19G006240	Cmo_Chr19	6842440:6843108	CmoCh19G006240.1	6842440:6843108	1	6842440:6843108	0		1	6842440:6843108	0
CmoDREB85	CmoCh19G010170	Cmo_Chr19	8961976:8963142	CmoCh19G010170.1	8961976:8963142	2	8961976:8962066,8962220:8963142	1	8962067:8962219	2	8961976:8962066,8962220:8963142	0
CmoERF88	CmoCh19G010380	Cmo_Chr19	9068532:9076719	CmoCh19G010380.1	9068532:9076719	2	9068532:9069274,9076209:9076719	1	9069275:9076208	2	9068532:9069274,9076209:9076719	0
CmoERF89	CmoCh19G010790	Cmo_Chr19	9303892:9304533	CmoCh19G010790.1	9303892:9304533	1	9303892:9304533	0		1	9303892:9304533	0
CmoAP2-27	CmoCh20G000770	Cmo_Chr20	403519:406139	CmoCh20G000770.1	403519:406139	8	403519:404439,404532:404608,404724:404774,404852:404925,405025:405113,405338:405420,405495:405900,405986:406139	7	404440:404531,404609:404723,404775:404851,404926:405024,405114:405337,405421:405494,405901:405985	8	403550:404439,404532:404608,404724:404774,404852:404925,405025:405113,405338:405420,405495:405900,405986:406139	1	403519:403549
CmoERF90	CmoCh20G002580	Cmo_Chr20	1266321:1266980	CmoCh20G002580.1	1266321:1266980	1	1266321:1266980	0		1	1266321:1266980	0
CmoERF91	CmoCh20G003250	Cmo_Chr20	1595068:1595835	CmoCh20G003250.1	1595068:1595835	1	1595068:1595835	0		1	1595068:1595835	0
CmoAP2-28	CmoCh20G004930	Cmo_Chr20	2325892:2329094	CmoCh20G004930.1	2325892:2329094	10	2325892:2326254,2326431:2326547,2326773:2326900,2327017:2327117,2327228:2327272,2327495:2327640,2327735:2327822,2327915:2327945,2328109:2328134,2328339:2329094	9	2326255:2326430,2326548:2326772,2326901:2327016,2327118:2327227,2327273:2327494,2327641:2327734,2327823:2327914,2327946:2328108,2328135:2328338	10	2325991:2326254,2326431:2326547,2326773:2326900,2327017:2327117,2327228:2327272,2327495:2327640,2327735:2327822,2327915:2327945,2328109:2328134,2328339:2328862	2	2328863:2329094,2325892:2325990
CmoDREB86	CmoCh20G006020	Cmo_Chr20	2956077:2956622	CmoCh20G006020.1	2956077:2956622	1	2956077:2956622	0		1	2956077:2956622	0
CmoERF92	CmoCh20G011330	Cmo_Chr20	10956921:10958262	CmoCh20G011330.1	10956921:10958262	2	10956921:10957631,10958004:10958262	1	10957632:10958003	2	10957144:10957631,10958004:10958262	1	10956921:10957143
