# Supplementary material for: Genome-Wide Identification of APETALA2/ETHYLENE RESPONSIVE FACTOR Transcription Factors in Cucurbita moschata and Their Involvement in Ethylene Response
Source: Front Plant Sci. 2022 Mar 15;13:847754. doi: 10.3389/fpls.2022.847754 (PMC8965380; doi:10.3389/fpls.2022.847754)
Supplement: Supplementary file 5 [file Table_5.XLS]

## Sheet: Sheet1
Additional file 5 Segmentally and tandemly duplicated CmoAP2/ERF gene pairs
Number	Gene pairs	Duplication Type	Ka	Ks	Ka/Ks	Selection pressure
1	CmoAP2-2 - CmoAP2-6	Segmental duplication	0.36	2.41	0.15	Purifying selection
2	CmoAP2-2 - CmoAP2-11	Segmental duplication	0.39	NaN	NaN	Purifying selection
3	CmoDREB11 - CmoDREB27	Segmental duplication	0.18	1.64	0.11	Purifying selection
4	CmoDREB12 - CmoDREB28	Segmental duplication	0.35	1.27	0.28	Purifying selection
5	CmoAP2-2 - CmoAP2-14	Segmental duplication	0.36	3.28	0.11	Purifying selection
6	CmoDREB8 - CmoDREB43	Segmental duplication	0.29	NaN	NaN
7	CmoDREB2 - CmoDREB43	Segmental duplication	0.26	3.03	0.08	Purifying selection
8	CmoERF2 - CmoERF44	Segmental duplication	0.12	0.7	0.17	Purifying selection
9	CmoDREB11 - CmoDREB46	Segmental duplication	0.12	0.69	0.17	Purifying selection
10	CmoDREB6 - CmoDREB50	Segmental duplication	0.12	0.43	0.27	Purifying selection
11	CmoDREB10 - CmoDREB47	Segmental duplication	0.15	0.64	0.23	Purifying selection
12	CmoDREB3 - CmoDREB53	Segmental duplication	0.31	NaN	NaN	Purifying selection
13	CmoDREB9 - CmoDREB48	Segmental duplication	0.05	0.37	0.13	Purifying selection
14	CmoDREB5 - CmoDREB51	Segmental duplication	0.12	0.7	0.17	Purifying selection
15	CmoDREB9 - CmoDREB58	Segmental duplication	0.36	4.04	0.09	Purifying selection
16	CmoDREB12 - CmoDREB63	Segmental duplication	0.31	1.28	0.24	Purifying selection
17	CmoDREB8 - CmoDREB62	Segmental duplication	0.21	NaN	NaN
18	CmoDREB2 - CmoDREB83	Segmental duplication	0.3	2.71	0.11	Purifying selection
19	CmoDREB15- CmoDREB17	Segmental duplication	0.36	NaN	NaN
20	CmoAP2-4 - CmoAP2-9	Segmental duplication	0.39	NaN	NaN
21	CmoERF6 - CmoERF14	Segmental duplication	0.43	2.81	0.15	Purifying selection
22	CmoERF10 - CmoERF29	Segmental duplication	0.28	NaN	NaN
23	CmoAP2-4 - CmoAP2-13	Segmental duplication	0.44	1.73	0.26	Purifying selection
24	CmoERF9 - CmoERF-76	Segmental duplication	0.2	1.54	0.13	Purifying selection
25	CmoAP2-21 - CmoAP2-16	Segmental duplication	0.31	NaN	NaN
26	CmoERF10 - CmoERF41	Segmental duplication	0.42	2.1	0.2	Purifying selection
27	CmoERF3 - CmoERF49	Segmental duplication	0.22	1.24	0.18	Purifying selection
28	CmoAP2-4 - CmoAP2-22	Segmental duplication	0.34	1.9	0.18	Purifying selection
29	CmoERF10 - CmoERF60	Segmental duplication	0.32	2.62	0.12	Purifying selection
30	CmoDREB14 - CmoDREB75	Segmental duplication	0.12	0.54	0.21	Purifying selection
31	CmoERF6 - CmoERF68	Segmental duplication	0.51	1.83	0.28	Purifying selection
32	CmoERF8 - CmoERF67	Segmental duplication	0.11	0.56	0.19	Purifying selection
33	CmoDREB16 - CmoDREB74	Segmental duplication	0.12	0.97	0.12	Purifying selection
34	CmoDREB17 - CmoDREB73	Segmental duplication	0.13	0.46	0.27	Purifying selection
35	CmoERF7 - CmoERF65	Segmental duplication	0.21	0.6	0.35	Purifying selection
36	CmoDREB17 - CmoDREB77	Segmental duplication	0.38	1.8	0.21	Purifying selection
37	CmoERF5 - CmoERF71	Segmental duplication	0.49	1.31	0.37	Purifying selection
38	CmoERF7 - CmoERF70	Segmental duplication	0.45	2.11	0.21	Purifying selection
39	CmoERF9 - CmoERF76	Segmental duplication	0.28	1.48	0.19	Purifying selection
40	CmoERF7 - CmoERF85	Segmental duplication	0.44	NaN	NaN
41	CmoERF10 - CmoERF86	Segmental duplication	0.08	0.46	0.16	Purifying selection
42	CmoDREB13 - CmoDREB85	Segmental duplication	0.39	2.9	0.13	Purifying selection
43	CmoERF3 - CmoERF89	Segmental duplication	0.2	1.38	0.15	Purifying selection
44	CmoERF4 - CmoERF91	Segmental duplication	0.15	0.56	0.27	Purifying selection
45	CmoAP2-5 - CmoAP2-27	Segmental duplication	0.09	0.69	0.13	Purifying selection
46	CmoDREB20 - CmoDREB31	Segmental duplication	0.42	NaN	NaN
47	CmoAP2-6 - CmoAP2-11	Segmental duplication	0.34	2.92	0.12	Purifying selection
48	CmoDREB20 - CmoDREB39	Segmental duplication	0.11	0.43	0.25	Purifying selection
49	CmoAP2-6 - CmoAP2-14	Segmental duplication	0.05	0.31	0.16	Purifying selection
50	CmoAP2-7 - CmoAP2-15	Segmental duplication	0.11	0.42	0.25	Purifying selection
51	CmoERF12 - CmoERF34	Segmental duplication	0.08	0.37	0.22	Purifying selection
52	CmoERF13 - CmoERF32	Segmental duplication	0.14	0.27	0.51	Purifying selection
53	CmoERF12 - CmoERF50	Segmental duplication	0.31	1.95	0.16	Purifying selection
54	CmoDREB19 - CmoDREB71	Segmental duplication	0.59	NaN	NaN
55	CmoERF12 - CmoERF83	Segmental duplication	0.26	NaN	NaN
56	CmoERF17 - CmoERF19	Segmental duplication	0.36	2.5	0.15	Purifying selection
57	CmoERF18 - CmoERF18	Segmental duplication	0.48	2.67	0.18	Purifying selection
58	CmoAP2-9 - CmoAP2-13	Segmental duplication	0.52	3.54	0.15	Purifying selection
59	CmoERF15 - CmoERF35	Segmental duplication	0.39	NaN	NaN
60	CmoDREB22 - CmoDREB51	Segmental duplication	0.35	4.9	0.07	Purifying selection
61	CmoERF15 - CmoERF47	Segmental duplication	0.45	NaN	NaN
62	CmoERF19 - CmoERF64	Segmental duplication	0.1	0.43	0.22	Purifying selection
63	CmoDREB24 - CmoDREB71	Segmental duplication	0.21	0.61	0.35	Purifying selection
64	CmoDREB26 - CmoDREB70	Segmental duplication	0.06	0.33	0.2	Purifying selection
65	CmoDREB22 - CmoDREB72	Segmental duplication	0.19	0.94	0.2	Purifying selection
66	CmoERF21 - CmoERF63	Segmental duplication	0.15	0.57	0.27	Purifying selection
67	CmoDREB21 - CmoDREB75	Segmental duplication	0.36	1.64	0.22	Purifying selection
68	CmoERF16 - CmoERF67	Segmental duplication	0.37	1.68	0.22	Purifying selection
69	CmoDREB21 - CmoDREB78	Segmental duplication	0.12	0.49	0.25	Purifying selection
70	CmoERF16 - CmoERF74	Segmental duplication	0.15	0.55	0.27	Purifying selection
71	CmoERF14 - CmoERF71	Segmental duplication	0.15	0.45	0.34	Purifying selection
72	CmoERF15 - CmoERF73	Segmental duplication	0.11	0.58	0.2	Purifying selection
73	CmoERF17 - CmoERF84	Segmental duplication	0.17	0.54	0.32	Purifying selection
74	CmoRAV2 - CmoRAV6	Segmental duplication	0.29	1.79	0.16	Purifying selection
75	CmoERF19 - CmoERF84	Segmental duplication	0.4	2.18	0.18	Purifying selection
76	CmoRAV1 - CmoRAV6	Segmental duplication	0.1	0.9	0.12	Purifying selection
77	CmoERF19 - CmoERF84	Segmental duplication	0.4	2.18	0.18	Purifying selection
78	CmoERF15 - CmoERF87	Segmental duplication	0.44	NaN	NaN
79	CmoAP2-9 - CmoAP2-28	Segmental duplication	0.4	2.09	0.19	Purifying selection
80	CmoDREB32 - CmoDREB49	Segmental duplication	0.26	1.76	0.15	Purifying selection
81	CmoDREB27 - CmoDREB46	Segmental duplication	0.21	0.91	0.23	Purifying selection
82	CmoAP2-12 - CmoAP2-21	Segmental duplication	0.11	0.53	0.21	Purifying selection
83	CmoDREB32 - CmoDREB61	Segmental duplication	0.19	0.96	0.2	Purifying selection
84	CmoDREB28 - CmoDREB63	Segmental duplication	0.15	0.73	0.2	Purifying selection
85	CmoDREB29 - CmoDREB62	Segmental duplication	0.07	0.68	0.1	Purifying selection
86	CmoAP2-13 - CmoAP2-16	Segmental duplication	0.31	2.19	0.14	Purifying selection
87	CmoERF29 - CmoERF41	Segmental duplication	0.26	2.45	0.11	Purifying selection
88	CmoERF30 - CmoERF42	Segmental duplication	0.28	NaN	NaN
89	CmoAP2-13 - CmoAP2-22	Segmental duplication	0.14	0.47	0.3	Purifying selection
90	CmoDREB35 - CmoDREB65	Segmental duplication	0.11	1.2	0.09	Purifying selection
91	CmoDREB38 - CmoDREB69	Segmental duplication	0.15	0.5	0.3	Purifying selection
92	CmoERF27 - CmoERF62	Segmental duplication	0.15	0.4	0.37	Purifying selection
93	CmoERF28 - CmoERF61	Segmental duplication	0.15	0.71	0.21	Purifying selection
94	CmoERF29 - CmoERF60	Segmental duplication	0.11	0.79	0.13	Purifying selection
95	CmoERF30 - CmoERF58	Segmental duplication	0.14	0.79	0.18	Purifying selection
96	CmoERF31 - CmoERF57	Segmental duplication	0.11	0.24	0.47	Purifying selection
97	CmoDREB34 - CmoDREB67	Segmental duplication	0.15	0.51	0.29	Purifying selection
98	CmoERF24 - CmoERF66	Segmental duplication	0.24	1.4	0.17	Purifying selection
99	CmoDREB37 - CmoDREB80	Segmental duplication	0.13	0.63	0.2	Purifying selection
100	CmoERF23 - CmoERF77	Segmental duplication	0.1	0.51	0.19	Purifying selection
101	CmoERF24 - CmoERF76	Segmental duplication	0.11	0.49	0.22	Purifying selection
102	CmoERF25 - CmoERF75	Segmental duplication	0.34	0.88	0.39	Purifying selection
103	CmoERF29 - CmoERF86	Segmental duplication	0.26	1.57	0.16	Purifying selection
104	CmoAP2-13 - CmoAP2-28	Segmental duplication	0.44	1.93	0.23	Purifying selection
105	CmoERF34 - CmoERF44	Segmental duplication	0.34	NaN	NaN
106	CmoERF35 - CmoERF47	Segmental duplication	0.6	NaN	NaN
107	CmoAP2-16 - CmoAP2-22	Segmental duplication	0.26	1.48	0.17	Purifying selection
108	CmoERF35 - CmoERF73	Segmental duplication	0.42	NaN	NaN
109	CmoERF35 - CmoERF87	Segmental duplication	0.5	NaN	NaN
110	CmoDREB43 - CmoDREB62	Segmental duplication	0.28	2.72	0.1	Purifying selection
111	CmoERF40 - CmoERF54	Segmental duplication	0.31	1.51	0.21	Purifying selection
112	CmoERF43 - CmoERF53	Segmental duplication	0.62	NaN	NaN
113	CmoERF41 - CmoERF60	Segmental duplication	0.23	NaN	NaN
114	CmoERF42 - CmoERF59	Segmental duplication	0.36	2.06	0.18	Purifying selection
115	CmoERF43 - CmoERF56	Segmental duplication	0.36	1.14	0.31	Purifying selection
116	CmoERF40 - CmoERF54	Segmental duplication	0.31	1.51	0.21	Purifying selection
117	CmoERF38 - CmoERF80	Segmental duplication	0.09	0.5	0.18	Purifying selection
118	CmoAP2-17 - CmoAP2-25	Segmental duplication	0.19	0.48	0.39	Purifying selection
119	CmoDREB43 - CmoDREB83	Segmental duplication	0.07	0.72	0.1	Purifying selection
120	CmoERF39 - CmoERF79	Segmental duplication	0.13	0.58	0.22	Purifying selection
121	CmoERF40 - CmoERF78	Segmental duplication	0.08	0.4	0.21	Purifying selection
122	CmoERF36 - CmoERF81	Segmental duplication	0.18	0.54	0.34	Purifying selection
123	CmoDREB41 - CmoDREB82	Segmental duplication	0.2	0.83	0.24	Purifying selection
124	CmoERF41 - CmoERF86	Segmental duplication	0.37	1.8	0.21	Purifying selection
125	CmoDREB48 - CmoDREB58	Segmental duplication	0.32	NaN	NaN	Purifying selection
126	CmoDREB47 - CmoDREB60	Segmental duplication	0.49	1.64	0.3	Purifying selection
127	CmoDREB49 - CmoDREB61	Segmental duplication	0.24	0.69	0.34	Purifying selection
128	CmoDREB51 - CmoDREB72	Segmental duplication	0.34	1.97	0.17	Purifying selection
129	CmoERF44 - CmoERF83	Segmental duplication	0.36	NaN	NaN
130	CmoDREB55 - CmoDREB59	Segmental duplication	0.13	0.74	0.17	Purifying selection
131	CmoDREB56 - CmoDREB60	Segmental duplication	0.14	0.83	0.17	Purifying selection
132	CmoDREB55 - CmoDREB64	Segmental duplication	0.27	1.25	0.22	Purifying selection
133	CmoDREB59 - CmoDREB64	Segmental duplication	0.26	1.24	0.21	Purifying selection
134	CmoAP2-20 - CmoAP2-23	Segmental duplication	0.09	0.44	0.21	Purifying selection
135	CmoERF47 - CmoERF73	Segmental duplication	0.52	NaN	NaN
136	CmoERF49 - CmoERF89	Segmental duplication	0.1	0.36	0.28	Purifying selection
137	CmoERF47 - CmoERF87	Segmental duplication	0.19	0.71	0.27	Purifying selection
138	CmoERF48 - CmoERF88	Segmental duplication	0.1	0.57	0.18	Purifying selection
139	CmoERF49 - CmoERF90	Segmental duplication	0.21	1.36	0.15	Purifying selection
140	CmoDREB62 - CmoDREB83	Segmental duplication	0.25	NaN	NaN
141	CmoERF52 - CmoERF82	Segmental duplication	0.26	0.51	0.52	Purifying selection
142	CmoERF54 - CmoERF78	Segmental duplication	0.31	1.74	0.18	Purifying selection
143	CmoERF62 - CmoERF85	Segmental duplication	0.46	NaN	NaN
144	CmoERF60 - CmoERF86	Segmental duplication	0.27	2.85	0.1	Purifying selection
145	CmoAP2-22 - CmoAP2-28	Segmental duplication	0.38	1.92	0.2	Purifying selection
146	CmoERF65 - CmoERF70	Segmental duplication	0.43	1.54	0.28	Purifying selection
147	CmoERF67 - CmoERF74	Segmental duplication	0.33	4.07	0.08	Purifying selection
148	CmoDREB75 - CmoDREB78	Segmental duplication	0.35	2.01	0.17	Purifying selection
149	CmoDREB73 - CmoDREB77	Segmental duplication	0.42	2.04	0.21	Purifying selection
150	CmoDREB74 - CmoDREB84	Segmental duplication	0.31	1.69	0.18	Purifying selection
151	CmoERF65 - CmoERF85	Segmental duplication	0.44	3.19	0.14	Purifying selection
152	CmoERF64 - CmoERF84	Segmental duplication	0.4	NaN	NaN
153	CmoERF70 - CmoERF85	Segmental duplication	0.13	0.59	0.23	Purifying selection
154	CmoERF73 - CmoERF87	Segmental duplication	0.51	2.1	0.24	Purifying selection
155	CmoERF89 - CmoERF90	Segmental duplication	0.19	1.41	0.14	Purifying selection
156	CmoDREB2 - CmoDREB3	Tandem duplication	0.693415	5.35236	0.129553	Purifying selection
157	CmoDREB29 - CmoDREB30	Tandem duplication	0.251324	2.05168	0.122497	Purifying selection
158	CmoERF32 - CmoERF33	Tandem duplication	0.49733	NaN	NaN
159	CmoERF58 - CmoERF59	Tandem duplication	0.461876	2.22069	0.207987	Purifying selection
